# Supplementary material for: Opipramol dihydro­chloride
Source: Acta Crystallogr Sect E Struct Rep Online. 2011 Oct 22;67(Pt 11):o2994–5. doi: 10.1107/S1600536811042280 (PMC3247396; doi:10.1107/S1600536811042280)
Supplement: Supplementary file 1 [file e-67-o2994-sup1.cif]

##############################################################################
#                                                                            #
# This CIF contains the data in a paper accepted for publication in          #
# Acta Crystallographica Section E. It conforms to the requirements of       #
# Notes for Authors for Acta Crystallographica Section E, and has been       #
# peer reviewed under the auspices of the IUCr Commission on Journals.       #
#                                                                            #
# Full details of the Crystallographic Information File format               #
# are given in the paper "The Crystallographic Information File (CIF):       #
# a New Standard Archive File for Crystallography" by S. R. Hall, F. H.      #
# Allen and I. D. Brown [Acta Cryst. (1991), A47, 655-685].                  #
#                                                                            #
# The current version of the core CIF dictionary is obtainable from          #
# ftp://ftp.iucr.org/pub/cif_core.dic.                                       #
#                                                                            #
# Software is freely available for graphical display of the structure(s)     #
# in this CIF. For information consult the CIF software page                 #
# http://www.iucr.org/resources/cif/software.                                #
#                                                                            #
# This file may be used for bona fide research purposes within the           #
# scientific community so long as proper attribution is given to the journal # 
# article from which it was obtained.                                        #
#                                                                            #
##############################################################################
data_I
_audit_creation_method     SHELXL-97
_chemical_name_systematic
;
4-{3-[2-azatricyclo[9.4.0.0^3,8^]pentadeca-1(15),3,5,7,11,13-\
hexaen-2-yl]propyl}-1-(2-hydroxyethyl)piperazine-1,4-diium dichloride
;
_chemical_name_common
;
opipramol dihydrochloride
;
_chemical_formula_moiety     'C23 H31 N3 O 2+, 2(Cl -)'
_chemical_formula_sum     'C23 H31 Cl2 N3 O'
_chemical_formula_iupac     'C23 H31 N3 O 2+, 2Cl -'
_chemical_formula_weight     436.41
_chemical_melting_point     ?
_chemical_melting_point_gt     482
_chemical_melting_point_lt     484
_symmetry_cell_setting     orthorhombic
_symmetry_space_group_name_H-M     'P n a 21'
_symmetry_space_group_name_Hall     'P 2c -2n'
loop_
    _symmetry_equiv_pos_as_xyz
    'x, y, z'
    '-x, -y, z+1/2'
    '-x+1/2, y+1/2, z+1/2'
    'x+1/2, -y+1/2, z'
_cell_length_a     33.6581(6)
_cell_length_b     9.4265(2)
_cell_length_c     6.89780(10)
_cell_angle_alpha     90.00
_cell_angle_beta     90.00
_cell_angle_gamma     90.00
_cell_volume     2188.52(7)
_cell_formula_units_Z     4
_cell_measurement_reflns_used     9954
_cell_measurement_theta_min     2.42
_cell_measurement_theta_max     28.30
_cell_measurement_temperature     200(2)
_exptl_crystal_description     'platelet'
_exptl_crystal_colour     'green'
_exptl_crystal_size_max     0.512
_exptl_crystal_size_mid     0.266
_exptl_crystal_size_min     0.136
_exptl_crystal_density_diffrn     1.324
_exptl_crystal_density_meas     ?
_exptl_crystal_density_method     'not measured'
_exptl_crystal_F_000     928
_exptl_absorpt_coefficient_mu     0.316
_exptl_absorpt_correction_type     none
_exptl_absorpt_process_details     ?
_exptl_absorpt_correction_T_min     ?
_exptl_absorpt_correction_T_max     ?
_exptl_special_details     ?
_diffrn_ambient_temperature     200(2)
_diffrn_radiation_type     MoK\a
_diffrn_radiation_wavelength     0.71073
_diffrn_radiation_source     'fine-focus sealed tube'
_diffrn_radiation_monochromator     graphite
_diffrn_measurement_device_type     'Bruker APEXII CCD'
_diffrn_measurement_device     ?
_diffrn_measurement_method     '\f and \w'
_diffrn_reflns_number     20068
_diffrn_reflns_av_R_equivalents     0.0300
_diffrn_reflns_av_sigmaI/netI     0.0229
_diffrn_reflns_theta_min     2.24
_diffrn_reflns_theta_max     28.33
_diffrn_reflns_theta_full     28.33
_diffrn_measured_fraction_theta_max     0.995
_diffrn_measured_fraction_theta_full     0.995
_diffrn_reflns_limit_h_min     -44
_diffrn_reflns_limit_h_max     44
_diffrn_reflns_limit_k_min     -12
_diffrn_reflns_limit_k_max     9
_diffrn_reflns_limit_l_min     -9
_diffrn_reflns_limit_l_max     9
_refine_special_details
;
;
_reflns_number_total     5253
_reflns_number_gt     4854
_reflns_threshold_expression     I>2\s(I)
_refine_ls_structure_factor_coef     Fsqd
_refine_ls_matrix_type     full
_refine_ls_R_factor_all     0.0312
_refine_ls_R_factor_gt     0.0274
_refine_ls_wR_factor_gt     0.0692
_refine_ls_wR_factor_ref     0.0711
_refine_ls_goodness_of_fit_ref     1.031
_refine_ls_restrained_S_all     1.031
_refine_ls_number_reflns     5253
_refine_ls_number_parameters     274
_refine_ls_number_restraints     1
_refine_ls_hydrogen_treatment     mixed
_refine_ls_weighting_scheme     calc
_refine_ls_weighting_details
         'calc w=1/[\s^2^(Fo^2^)+(0.0469P)^2^+0.0541P] where P=(Fo^2^+2Fc^2^)/3'
_atom_sites_solution_hydrogens     geom
_atom_sites_solution_primary     direct
_atom_sites_solution_secondary     difmap
_refine_ls_shift/su_max     0.001
_refine_ls_shift/su_mean     0.000
_refine_diff_density_max     0.235
_refine_diff_density_min     -0.213
_refine_ls_extinction_method     none
_refine_ls_extinction_coef     ?
_refine_ls_abs_structure_details     'Flack (1983), <b>2293 Friedel pairs</b>'
_refine_ls_abs_structure_Flack     -0.00(3)
loop_
    _atom_type_symbol
    _atom_type_description
    _atom_type_scat_dispersion_real
    _atom_type_scat_dispersion_imag
    _atom_type_scat_source
    'C' 'C' 0.0033 0.0016
                         'International Tables Vol C Tables 4.2.6.8 and 6.1.1.4'
    'H' 'H' 0.0000 0.0000
                         'International Tables Vol C Tables 4.2.6.8 and 6.1.1.4'
    'Cl' 'Cl' 0.1484 0.1585
                         'International Tables Vol C Tables 4.2.6.8 and 6.1.1.4'
    'N' 'N' 0.0061 0.0033
                         'International Tables Vol C Tables 4.2.6.8 and 6.1.1.4'
    'O' 'O' 0.0106 0.0060
                         'International Tables Vol C Tables 4.2.6.8 and 6.1.1.4'
_computing_data_collection     'APEX2 (Bruker, 2010)'
_computing_cell_refinement     'SAINT (Bruker, 2010)'
_computing_data_reduction     'SAINT (Bruker, 2010)'
_computing_structure_solution     'SHELXS97 (Sheldrick, 2008)'
_computing_structure_refinement     'SHELXL97 (Sheldrick, 2008)'
_computing_molecular_graphics
             'ORTEP-3 (Farrugia, 1997) and Mercury (Macrae <i>et al.</i>, 2008)'
_computing_publication_material
                            'SHELXL97 (Sheldrick, 2008) and PLATON (Spek, 2009)'
loop_
    _atom_site_type_symbol
    _atom_site_label
    _atom_site_fract_x
    _atom_site_fract_y
    _atom_site_fract_z
    _atom_site_U_iso_or_equiv
    _atom_site_adp_type
    _atom_site_calc_flag
    _atom_site_refinement_flags
    _atom_site_occupancy
    _atom_site_symmetry_multiplicity
    _atom_site_disorder_assembly
    _atom_site_disorder_group
    O O1 0.33522(3) 0.24837(14) 0.58052(17) 0.0359(3) Uani d . 1 1 . .
    H H81 0.3356(6) 0.173(2) 0.631(4) 0.044(6) Uiso d . 1 1 . .
    N N1 0.05595(3) 0.73088(11) 0.60732(17) 0.0210(2) Uani d . 1 1 . .
    N N2 0.19011(3) 0.51107(11) 0.64833(18) 0.0161(2) Uani d . 1 1 . .
    H H72 0.1886(5) 0.5036(16) 0.530(3) 0.020(4) Uiso d . 1 1 . .
    N N3 0.27628(3) 0.49616(11) 0.69361(16) 0.0174(2) Uani d . 1 1 . .
    H H73 0.2750(7) 0.500(2) 0.835(5) 0.074(8) Uiso d . 1 1 . .
    C C1 0.00179(4) 0.79746(17) 0.2855(2) 0.0294(3) Uani d . 1 1 . .
    H H1 -0.0128 0.7742 0.1721 0.035 Uiso calc R 1 1 . .
    C C2 0.03133(4) 0.89067(17) 0.2622(2) 0.0310(3) Uani d . 1 1 . .
    H H2 0.0356 0.9237 0.1337 0.037 Uiso calc R 1 1 . .
    C C3 0.08286(3) 0.64016(15) 0.7199(2) 0.0213(3) Uani d . 1 1 . .
    H H3A 0.0719 0.5428 0.7253 0.026 Uiso calc R 1 1 . .
    H H3B 0.0846 0.6765 0.8543 0.026 Uiso calc R 1 1 . .
    C C4 0.12436(4) 0.63572(14) 0.6312(2) 0.0239(3) Uani d . 1 1 . .
    H H4A 0.1224 0.6198 0.4896 0.029 Uiso calc R 1 1 . .
    H H4B 0.1379 0.7275 0.6529 0.029 Uiso calc R 1 1 . .
    C C5 0.14816(3) 0.51695(13) 0.7235(2) 0.0186(2) Uani d . 1 1 . .
    H H5A 0.1487 0.5309 0.8657 0.022 Uiso calc R 1 1 . .
    H H5B 0.1349 0.4253 0.6970 0.022 Uiso calc R 1 1 . .
    C C6 0.31889(4) 0.49360(15) 0.6266(3) 0.0237(3) Uani d . 1 1 . .
    H H6A 0.3322 0.5816 0.6702 0.028 Uiso calc R 1 1 . .
    H H6B 0.3195 0.4921 0.4832 0.028 Uiso calc R 1 1 . .
    C C7 0.34174(4) 0.36661(17) 0.7029(2) 0.0285(3) Uani d . 1 1 . .
    H H7A 0.3705 0.3890 0.7074 0.034 Uiso calc R 1 1 . .
    H H7B 0.3328 0.3441 0.8362 0.034 Uiso calc R 1 1 . .
    C C11 0.01455(3) 0.69862(13) 0.6216(2) 0.0207(2) Uani d . 1 1 . .
    C C12 -0.01079(4) 0.72710(15) 0.4633(2) 0.0232(3) Uani d . 1 1 . .
    C C13 -0.05001(4) 0.67850(16) 0.4742(2) 0.0292(3) Uani d . 1 1 . .
    H H13 -0.0675 0.6980 0.3694 0.035 Uiso calc R 1 1 . .
    C C14 -0.06431(4) 0.60348(16) 0.6307(3) 0.0332(3) Uani d . 1 1 . .
    H H14 -0.0910 0.5707 0.6328 0.040 Uiso calc R 1 1 . .
    C C15 -0.03922(4) 0.57682(16) 0.7842(3) 0.0332(4) Uani d . 1 1 . .
    H H15 -0.0485 0.5242 0.8924 0.040 Uiso calc R 1 1 . .
    C C16 -0.00025(4) 0.62655(16) 0.7816(2) 0.0272(3) Uani d . 1 1 . .
    H H16 0.0164 0.6110 0.8908 0.033 Uiso calc R 1 1 . .
    C C21 0.06763(4) 0.87575(14) 0.5829(2) 0.0219(3) Uani d . 1 1 . .
    C C22 0.05776(4) 0.94775(16) 0.4107(2) 0.0250(3) Uani d . 1 1 . .
    C C23 0.07445(5) 1.08179(16) 0.3787(3) 0.0338(4) Uani d . 1 1 . .
    H H23 0.0679 1.1315 0.2633 0.041 Uiso calc R 1 1 . .
    C C24 0.10005(5) 1.14375(17) 0.5089(3) 0.0400(4) Uani d . 1 1 . .
    H H24 0.1118 1.2331 0.4808 0.048 Uiso calc R 1 1 . .
    C C25 0.10856(5) 1.07525(18) 0.6806(3) 0.0383(4) Uani d . 1 1 . .
    H H25 0.1256 1.1186 0.7728 0.046 Uiso calc R 1 1 . .
    C C26 0.09204(4) 0.94189(17) 0.7189(3) 0.0294(3) Uani d . 1 1 . .
    H H26 0.0975 0.8961 0.8386 0.035 Uiso calc R 1 1 . .
    C C31 0.21421(3) 0.63744(14) 0.7062(2) 0.0199(3) Uani d . 1 1 . .
    H H31A 0.2154 0.6432 0.8494 0.024 Uiso calc R 1 1 . .
    H H31B 0.2012 0.7248 0.6578 0.024 Uiso calc R 1 1 . .
    C C32 0.25605(3) 0.62810(13) 0.6249(2) 0.0199(2) Uani d . 1 1 . .
    H H32A 0.2549 0.6281 0.4815 0.024 Uiso calc R 1 1 . .
    H H32B 0.2715 0.7121 0.6666 0.024 Uiso calc R 1 1 . .
    C C33 0.25223(3) 0.37093(13) 0.6327(2) 0.0190(2) Uani d . 1 1 . .
    H H33A 0.2653 0.2829 0.6782 0.023 Uiso calc R 1 1 . .
    H H33B 0.2508 0.3674 0.4895 0.023 Uiso calc R 1 1 . .
    C C34 0.21058(4) 0.37928(14) 0.7157(2) 0.0191(2) Uani d . 1 1 . .
    H H34A 0.1952 0.2952 0.6742 0.023 Uiso calc R 1 1 . .
    H H34B 0.2119 0.3790 0.8591 0.023 Uiso calc R 1 1 . .
    Cl Cl1 0.172378(10) 0.43277(4) 0.23488(5) 0.03102(9) Uani d . 1 1 . .
    Cl Cl2 0.217571(10) 0.00951(3) 0.62670(6) 0.02579(8) Uani d . 1 1 . .
loop_
    _atom_site_aniso_label
    _atom_site_aniso_U_11
    _atom_site_aniso_U_22
    _atom_site_aniso_U_33
    _atom_site_aniso_U_12
    _atom_site_aniso_U_13
    _atom_site_aniso_U_23
    O1 0.0419(6) 0.0321(6) 0.0337(7) 0.0108(5) -0.0089(5) -0.0078(5)
    N1 0.0168(4) 0.0210(5) 0.0252(6) 0.0029(4) -0.0012(4) 0.0058(5)
    N2 0.0176(5) 0.0147(5) 0.0161(6) 0.0006(4) -0.0018(4) 0.0003(4)
    N3 0.0177(5) 0.0200(6) 0.0146(5) 0.0015(4) -0.0007(4) -0.0010(4)
    C1 0.0297(7) 0.0346(8) 0.0240(7) 0.0056(6) -0.0057(5) -0.0003(6)
    C2 0.0354(7) 0.0339(8) 0.0237(8) 0.0069(6) 0.0000(6) 0.0072(6)
    C3 0.0179(5) 0.0240(6) 0.0219(6) 0.0043(5) 0.0001(5) 0.0045(6)
    C4 0.0197(6) 0.0267(7) 0.0253(7) 0.0060(5) 0.0020(5) 0.0062(6)
    C5 0.0150(5) 0.0198(6) 0.0209(6) 0.0013(4) -0.0003(5) 0.0007(6)
    C6 0.0164(5) 0.0307(7) 0.0241(6) -0.0005(5) 0.0006(6) -0.0026(6)
    C7 0.0212(6) 0.0377(8) 0.0268(7) 0.0080(6) -0.0065(5) -0.0059(6)
    C11 0.0181(5) 0.0179(6) 0.0262(6) 0.0036(4) 0.0004(5) -0.0018(6)
    C12 0.0224(6) 0.0200(7) 0.0272(7) 0.0040(5) -0.0030(5) -0.0045(6)
    C13 0.0223(7) 0.0274(7) 0.0378(8) 0.0037(6) -0.0064(6) -0.0095(7)
    C14 0.0221(6) 0.0259(7) 0.0517(10) -0.0012(5) 0.0044(7) -0.0092(8)
    C15 0.0259(7) 0.0245(7) 0.0492(11) 0.0017(6) 0.0117(6) 0.0049(7)
    C16 0.0229(6) 0.0276(7) 0.0312(8) 0.0053(6) 0.0038(5) 0.0044(6)
    C21 0.0166(6) 0.0210(6) 0.0283(8) 0.0044(5) 0.0031(5) 0.0019(6)
    C22 0.0228(6) 0.0242(7) 0.0280(7) 0.0052(6) 0.0045(6) 0.0045(6)
    C23 0.0374(8) 0.0238(8) 0.0403(9) 0.0067(6) 0.0072(7) 0.0092(7)
    C24 0.0353(8) 0.0211(8) 0.0637(12) -0.0021(7) 0.0059(8) 0.0027(8)
    C25 0.0284(7) 0.0265(8) 0.0598(13) 0.0009(6) -0.0061(7) -0.0085(7)
    C26 0.0258(6) 0.0265(7) 0.0359(8) 0.0040(6) -0.0024(6) 0.0002(7)
    C31 0.0190(5) 0.0152(6) 0.0256(7) 0.0010(5) -0.0004(5) -0.0032(5)
    C32 0.0218(6) 0.0159(5) 0.0220(6) -0.0002(4) -0.0004(5) 0.0013(6)
    C33 0.0190(5) 0.0161(5) 0.0218(6) 0.0023(4) -0.0001(5) -0.0019(6)
    C34 0.0204(5) 0.0146(6) 0.0224(6) 0.0019(5) -0.0002(5) 0.0026(6)
    Cl1 0.02975(16) 0.0431(2) 0.02020(15) 0.00569(15) -0.00392(14) -0.00588(17)
    Cl2 0.03646(17) 0.02445(16) 0.01645(14) -0.00133(13) 0.00162(14)
                                                                    -0.00090(14)
_geom_special_details
;
;
loop_
    _geom_bond_atom_site_label_1
    _geom_bond_atom_site_label_2
    _geom_bond_site_symmetry_2
    _geom_bond_distance
    _geom_bond_publ_flag
    O1 C7 . 1.4155(19) ?
    O1 H81 . 0.79(2) ?
    N1 C11 . 1.4296(15) ?
    N1 C21 . 1.4311(17) ?
    N1 C3 . 1.4681(16) ?
    N2 C34 . 1.4947(16) ?
    N2 C31 . 1.4955(16) ?
    N2 C5 . 1.5049(16) ?
    N2 H72 . 0.82(2) ?
    N3 C33 . 1.4918(16) ?
    N3 C32 . 1.4950(16) ?
    N3 C6 . 1.5069(16) ?
    N3 H73 . 0.98(3) ?
    C1 C2 . 1.336(2) ?
    C1 C12 . 1.457(2) ?
    C1 H1 . 0.9500 ?
    C2 C22 . 1.460(2) ?
    C2 H2 . 0.9500 ?
    C3 C4 . 1.5256(17) ?
    C3 H3A . 0.9900 ?
    C3 H3B . 0.9900 ?
    C4 C5 . 1.5168(18) ?
    C4 H4A . 0.9900 ?
    C4 H4B . 0.9900 ?
    C5 H5A . 0.9900 ?
    C5 H5B . 0.9900 ?
    C6 C7 . 1.517(2) ?
    C6 H6A . 0.9900 ?
    C6 H6B . 0.9900 ?
    C7 H7A . 0.9900 ?
    C7 H7B . 0.9900 ?
    C11 C16 . 1.388(2) ?
    C11 C12 . 1.4112(19) ?
    C12 C13 . 1.3995(19) ?
    C13 C14 . 1.377(2) ?
    C13 H13 . 0.9500 ?
    C14 C15 . 1.377(2) ?
    C14 H14 . 0.9500 ?
    C15 C16 . 1.393(2) ?
    C15 H15 . 0.9500 ?
    C16 H16 . 0.9500 ?
    C21 C26 . 1.394(2) ?
    C21 C22 . 1.408(2) ?
    C22 C23 . 1.400(2) ?
    C23 C24 . 1.375(3) ?
    C23 H23 . 0.9500 ?
    C24 C25 . 1.379(3) ?
    C24 H24 . 0.9500 ?
    C25 C26 . 1.400(2) ?
    C25 H25 . 0.9500 ?
    C26 H26 . 0.9500 ?
    C31 C32 . 1.5183(17) ?
    C31 H31A . 0.9900 ?
    C31 H31B . 0.9900 ?
    C32 H32A . 0.9900 ?
    C32 H32B . 0.9900 ?
    C33 C34 . 1.5160(17) ?
    C33 H33A . 0.9900 ?
    C33 H33B . 0.9900 ?
    C34 H34A . 0.9900 ?
    C34 H34B . 0.9900 ?
loop_
    _geom_angle_atom_site_label_1
    _geom_angle_atom_site_label_2
    _geom_angle_atom_site_label_3
    _geom_angle_site_symmetry_1
    _geom_angle_site_symmetry_3
    _geom_angle
    _geom_angle_publ_flag
    C7 O1 H81 . . 116.3(18) ?
    C11 N1 C21 . . 118.62(10) ?
    C11 N1 C3 . . 116.17(10) ?
    C21 N1 C3 . . 116.65(10) ?
    C34 N2 C31 . . 109.20(10) ?
    C34 N2 C5 . . 110.86(10) ?
    C31 N2 C5 . . 112.80(10) ?
    C34 N2 H72 . . 105.4(11) ?
    C31 N2 H72 . . 111.5(11) ?
    C5 N2 H72 . . 106.8(11) ?
    C33 N3 C32 . . 108.78(10) ?
    C33 N3 C6 . . 114.68(10) ?
    C32 N3 C6 . . 110.47(10) ?
    C33 N3 H73 . . 106.9(13) ?
    C32 N3 H73 . . 105.3(13) ?
    C6 N3 H73 . . 110.3(13) ?
    C2 C1 C12 . . 128.07(14) ?
    C2 C1 H1 . . 116.0 ?
    C12 C1 H1 . . 116.0 ?
    C1 C2 C22 . . 127.67(14) ?
    C1 C2 H2 . . 116.2 ?
    C22 C2 H2 . . 116.2 ?
    N1 C3 C4 . . 111.63(11) ?
    N1 C3 H3A . . 109.3 ?
    C4 C3 H3A . . 109.3 ?
    N1 C3 H3B . . 109.3 ?
    C4 C3 H3B . . 109.3 ?
    H3A C3 H3B . . 108.0 ?
    C5 C4 C3 . . 109.60(11) ?
    C5 C4 H4A . . 109.8 ?
    C3 C4 H4A . . 109.8 ?
    C5 C4 H4B . . 109.8 ?
    C3 C4 H4B . . 109.8 ?
    H4A C4 H4B . . 108.2 ?
    N2 C5 C4 . . 112.22(11) ?
    N2 C5 H5A . . 109.2 ?
    C4 C5 H5A . . 109.2 ?
    N2 C5 H5B . . 109.2 ?
    C4 C5 H5B . . 109.2 ?
    H5A C5 H5B . . 107.9 ?
    N3 C6 C7 . . 112.88(12) ?
    N3 C6 H6A . . 109.0 ?
    C7 C6 H6A . . 109.0 ?
    N3 C6 H6B . . 109.0 ?
    C7 C6 H6B . . 109.0 ?
    H6A C6 H6B . . 107.8 ?
    O1 C7 C6 . . 109.62(12) ?
    O1 C7 H7A . . 109.7 ?
    C6 C7 H7A . . 109.7 ?
    O1 C7 H7B . . 109.7 ?
    C6 C7 H7B . . 109.7 ?
    H7A C7 H7B . . 108.2 ?
    C16 C11 C12 . . 119.44(12) ?
    C16 C11 N1 . . 120.57(12) ?
    C12 C11 N1 . . 119.67(12) ?
    C13 C12 C11 . . 117.80(13) ?
    C13 C12 C1 . . 117.91(13) ?
    C11 C12 C1 . . 124.22(13) ?
    C14 C13 C12 . . 122.66(14) ?
    C14 C13 H13 . . 118.7 ?
    C12 C13 H13 . . 118.7 ?
    C15 C14 C13 . . 118.80(13) ?
    C15 C14 H14 . . 120.6 ?
    C13 C14 H14 . . 120.6 ?
    C14 C15 C16 . . 120.43(15) ?
    C14 C15 H15 . . 119.8 ?
    C16 C15 H15 . . 119.8 ?
    C11 C16 C15 . . 120.82(14) ?
    C11 C16 H16 . . 119.6 ?
    C15 C16 H16 . . 119.6 ?
    C26 C21 C22 . . 119.42(13) ?
    C26 C21 N1 . . 120.63(12) ?
    C22 C21 N1 . . 119.64(13) ?
    C23 C22 C21 . . 118.25(14) ?
    C23 C22 C2 . . 117.80(14) ?
    C21 C22 C2 . . 123.94(14) ?
    C24 C23 C22 . . 122.13(15) ?
    C24 C23 H23 . . 118.9 ?
    C22 C23 H23 . . 118.9 ?
    C23 C24 C25 . . 119.48(15) ?
    C23 C24 H24 . . 120.3 ?
    C25 C24 H24 . . 120.3 ?
    C24 C25 C26 . . 120.03(16) ?
    C24 C25 H25 . . 120.0 ?
    C26 C25 H25 . . 120.0 ?
    C21 C26 C25 . . 120.56(16) ?
    C21 C26 H26 . . 119.7 ?
    C25 C26 H26 . . 119.7 ?
    N2 C31 C32 . . 111.00(11) ?
    N2 C31 H31A . . 109.4 ?
    C32 C31 H31A . . 109.4 ?
    N2 C31 H31B . . 109.4 ?
    C32 C31 H31B . . 109.4 ?
    H31A C31 H31B . . 108.0 ?
    N3 C32 C31 . . 110.71(11) ?
    N3 C32 H32A . . 109.5 ?
    C31 C32 H32A . . 109.5 ?
    N3 C32 H32B . . 109.5 ?
    C31 C32 H32B . . 109.5 ?
    H32A C32 H32B . . 108.1 ?
    N3 C33 C34 . . 110.76(10) ?
    N3 C33 H33A . . 109.5 ?
    C34 C33 H33A . . 109.5 ?
    N3 C33 H33B . . 109.5 ?
    C34 C33 H33B . . 109.5 ?
    H33A C33 H33B . . 108.1 ?
    N2 C34 C33 . . 110.62(10) ?
    N2 C34 H34A . . 109.5 ?
    C33 C34 H34A . . 109.5 ?
    N2 C34 H34B . . 109.5 ?
    C33 C34 H34B . . 109.5 ?
    H34A C34 H34B . . 108.1 ?
loop_
    _geom_torsion_atom_site_label_1
    _geom_torsion_atom_site_label_2
    _geom_torsion_atom_site_label_3
    _geom_torsion_atom_site_label_4
    _geom_torsion_site_symmetry_1
    _geom_torsion_site_symmetry_2
    _geom_torsion_site_symmetry_3
    _geom_torsion_site_symmetry_4
    _geom_torsion
    _geom_torsion_publ_flag
    C12 C1 C2 C22 . . . . -1.6(3) ?
    C11 N1 C3 C4 . . . . 154.28(12) ?
    C21 N1 C3 C4 . . . . -58.17(16) ?
    N1 C3 C4 C5 . . . . -167.31(11) ?
    C34 N2 C5 C4 . . . . -170.35(11) ?
    C31 N2 C5 C4 . . . . 66.82(15) ?
    C3 C4 C5 N2 . . . . -177.44(11) ?
    C33 N3 C6 C7 . . . . -60.37(17) ?
    C32 N3 C6 C7 . . . . 176.29(12) ?
    N3 C6 C7 O1 . . . . 84.54(16) ?
    C21 N1 C11 C16 . . . . -123.35(14) ?
    C3 N1 C11 C16 . . . . 23.53(18) ?
    C21 N1 C11 C12 . . . . 63.22(17) ?
    C3 N1 C11 C12 . . . . -149.90(12) ?
    C16 C11 C12 C13 . . . . -1.05(19) ?
    N1 C11 C12 C13 . . . . 172.46(13) ?
    C16 C11 C12 C1 . . . . -177.82(14) ?
    N1 C11 C12 C1 . . . . -4.3(2) ?
    C2 C1 C12 C13 . . . . 155.85(16) ?
    C2 C1 C12 C11 . . . . -27.4(2) ?
    C11 C12 C13 C14 . . . . -0.8(2) ?
    C1 C12 C13 C14 . . . . 176.16(14) ?
    C12 C13 C14 C15 . . . . 1.0(2) ?
    C13 C14 C15 C16 . . . . 0.8(2) ?
    C12 C11 C16 C15 . . . . 2.8(2) ?
    N1 C11 C16 C15 . . . . -170.66(13) ?
    C14 C15 C16 C11 . . . . -2.7(2) ?
    C11 N1 C21 C26 . . . . 120.11(14) ?
    C3 N1 C21 C26 . . . . -26.61(18) ?
    C11 N1 C21 C22 . . . . -66.34(17) ?
    C3 N1 C21 C22 . . . . 146.94(12) ?
    C26 C21 C22 C23 . . . . 2.8(2) ?
    N1 C21 C22 C23 . . . . -170.80(12) ?
    C26 C21 C22 C2 . . . . -177.67(13) ?
    N1 C21 C22 C2 . . . . 8.7(2) ?
    C1 C2 C22 C23 . . . . -153.31(16) ?
    C1 C2 C22 C21 . . . . 27.2(2) ?
    C21 C22 C23 C24 . . . . 0.3(2) ?
    C2 C22 C23 C24 . . . . -179.21(15) ?
    C22 C23 C24 C25 . . . . -2.6(3) ?
    C23 C24 C25 C26 . . . . 1.7(3) ?
    C22 C21 C26 C25 . . . . -3.7(2) ?
    N1 C21 C26 C25 . . . . 169.85(13) ?
    C24 C25 C26 C21 . . . . 1.4(2) ?
    C34 N2 C31 C32 . . . . 57.10(15) ?
    C5 N2 C31 C32 . . . . -179.15(11) ?
    C33 N3 C32 C31 . . . . 58.15(15) ?
    C6 N3 C32 C31 . . . . -175.15(12) ?
    N2 C31 C32 N3 . . . . -58.39(15) ?
    C32 N3 C33 C34 . . . . -58.79(15) ?
    C6 N3 C33 C34 . . . . 176.97(12) ?
    C31 N2 C34 C33 . . . . -57.48(14) ?
    C5 N2 C34 C33 . . . . 177.64(11) ?
    N3 C33 C34 N2 . . . . 59.46(15) ?
loop_
    _geom_hbond_atom_site_label_D
    _geom_hbond_atom_site_label_H
    _geom_hbond_atom_site_label_A
    _geom_hbond_site_symmetry_A
    _geom_hbond_distance_DH
    _geom_hbond_distance_HA
    _geom_hbond_distance_DA
    _geom_hbond_angle_DHA
    O1 H81 Cl1 3_545 0.79(2) 2.39(2) 3.1701(14) 169(2)
    N2 H72 Cl1 . 0.82(2) 2.212(19) 3.0057(13) 163.0(15)
    N3 H73 Cl2 3 0.98(3) 2.03(3) 2.9972(12) 171(2)
    C5 H5A Cl1 1_556 0.99 2.82 3.7065(15) 148.8
    C5 H5A O1 3 0.99 2.59 3.3373(18) 132.6
    C14 H14 Cl1 2_565 0.95 2.83 3.7233(14) 157.4
    C31 H31A O1 3 0.99 2.54 3.2446(18) 128.3
    C31 H31B Cl2 1_565 0.99 2.75 3.5518(14) 138.6
    C32 H32B Cl1 3 0.99 2.85 3.8246(13) 168.6
    C32 H32A Cl2 3_554 0.99 2.85 3.7213(16) 147.9
    C6 H6B Cl2 3_554 0.99 2.76 3.6634(18) 151.7
    C34 H34A Cl2 . 0.99 2.82 3.5471(13) 131.2
    C16 H16 Cg2 2_565 0.95 2.98 3.6402(16) 128
    C23 H23 Cg2 2_574 0.95 2.67 3.4805(18) 143
_iucr_refine_instructions_details
;
TITL ba410_s in Pna2(1)
CELL  0.71073   33.6581    9.4265    6.8978    90.000    90.000    90.000
ZERR  4           0.0006    0.0002    0.0001     0.000     0.000     0.000
LATT  -1
SYMM             - X ,            - Y ,    0.50000 + Z
SYMM     0.50000 - X ,    0.50000 + Y ,    0.50000 + Z
SYMM     0.50000 + X ,    0.50000 - Y ,              Z
SFAC  C  H Cl  N  O
UNIT    92  124   8  12   4
ACTA
BOND $H
CONF
HTAB
TEMP -73
OMIT 2   0   0
EQIV $1 -x+1/2, y-1/2, z+1/2
EQIV $2 -x+1/2, y+1/2, z+1/2
EQIV $3 x,y,1+z
EQIV $4 -x,1-y,1/2+z
EQIV $5 x,1+y,z
EQIV $6 1/2-x,1/2+y,-1/2+z
HTAB O1 Cl1_$1
HTAB N2 Cl1
HTAB N3 Cl2_$2
HTAB C5 Cl1_$3
HTAB C5 O1_$2
HTAB C14 Cl1_$4
HTAB C31 O1_$2
HTAB C31 Cl2_$5
HTAB C32 Cl1_$2
HTAB C32 Cl2_$6
HTAB C6 Cl2_$6
HTAB C34 Cl2
L.S. 10
FMAP 2
PLAN -5
WGHT    0.046900    0.054100
FVAR       0.26610
O1    5    0.335219    0.248369    0.580521    11.00000    0.04193    0.03214 =
         0.03368   -0.00777   -0.00889    0.01084
H81   2    0.335604    0.172884    0.630924    11.00000    0.04380
N1    4    0.055947    0.730884    0.607322    11.00000    0.01683    0.02104 =
         0.02516    0.00585   -0.00120    0.00287
N2    4    0.190106    0.511071    0.648331    11.00000    0.01762    0.01466 =
         0.01610    0.00033   -0.00181    0.00061
H72   2    0.188634    0.503626    0.530146    11.00000    0.02019
N3    4    0.276278    0.496161    0.693609    11.00000    0.01772    0.01998 =
         0.01455   -0.00104   -0.00071    0.00152
H73   2    0.275047    0.500389    0.835425    11.00000    0.07383
C1    1    0.001791    0.797464    0.285501    11.00000    0.02972    0.03461 =
         0.02402   -0.00032   -0.00571    0.00562
AFIX  43
H1    2   -0.012823    0.774187    0.172051    11.00000   -1.20000
AFIX   0
C2    1    0.031329    0.890667    0.262175    11.00000    0.03540    0.03393 =
         0.02366    0.00725    0.00002    0.00695
AFIX  43
H2    2    0.035633    0.923665    0.133748    11.00000   -1.20000
AFIX   0
C3    1    0.082861    0.640157    0.719907    11.00000    0.01795    0.02402 =
         0.02193    0.00450    0.00010    0.00427
AFIX  23
H3A   2    0.071913    0.542760    0.725293    11.00000   -1.20000
H3B   2    0.084620    0.676522    0.854278    11.00000   -1.20000
AFIX   0
C4    1    0.124359    0.635720    0.631161    11.00000    0.01967    0.02674 =
         0.02529    0.00619    0.00204    0.00602
AFIX  23
H4A   2    0.122370    0.619822    0.489623    11.00000   -1.20000
H4B   2    0.137935    0.727524    0.652863    11.00000   -1.20000
AFIX   0
C5    1    0.148161    0.516953    0.723466    11.00000    0.01504    0.01980 =
         0.02091    0.00074   -0.00028    0.00129
AFIX  23
H5A   2    0.148723    0.530874    0.865697    11.00000   -1.20000
H5B   2    0.134871    0.425283    0.697014    11.00000   -1.20000
AFIX   0
C6    1    0.318887    0.493595    0.626648    11.00000    0.01640    0.03071 =
         0.02406   -0.00255    0.00065   -0.00049
AFIX  23
H6A   2    0.332241    0.581588    0.670156    11.00000   -1.20000
H6B   2    0.319476    0.492142    0.483167    11.00000   -1.20000
AFIX   0
C7    1    0.341740    0.366612    0.702946    11.00000    0.02115    0.03766 =
         0.02684   -0.00590   -0.00647    0.00801
AFIX  23
H7A   2    0.370463    0.388990    0.707438    11.00000   -1.20000
H7B   2    0.332827    0.344064    0.836205    11.00000   -1.20000
AFIX   0
C11   1    0.014547    0.698622    0.621638    11.00000    0.01811    0.01787 =
         0.02618   -0.00178    0.00038    0.00360
C12   1   -0.010786    0.727099    0.463331    11.00000    0.02242    0.02004 =
         0.02721   -0.00446   -0.00299    0.00403
C13   1   -0.050011    0.678497    0.474181    11.00000    0.02232    0.02743 =
         0.03779   -0.00946   -0.00641    0.00367
AFIX  43
H13   2   -0.067482    0.698033    0.369356    11.00000   -1.20000
AFIX   0
C14   1   -0.064313    0.603481    0.630695    11.00000    0.02209    0.02594 =
         0.05169   -0.00920    0.00441   -0.00124
AFIX  43
H14   2   -0.091003    0.570727    0.632762    11.00000   -1.20000
AFIX   0
C15   1   -0.039216    0.576819    0.784155    11.00000    0.02591    0.02449 =
         0.04925    0.00495    0.01173    0.00174
AFIX  43
H15   2   -0.048543    0.524171    0.892416    11.00000   -1.20000
AFIX   0
C16   1   -0.000248    0.626551    0.781637    11.00000    0.02290    0.02758 =
         0.03119    0.00436    0.00380    0.00529
AFIX  43
H16   2    0.016411    0.610961    0.890753    11.00000   -1.20000
AFIX   0
C21   1    0.067633    0.875751    0.582895    11.00000    0.01657    0.02098 =
         0.02827    0.00192    0.00310    0.00436
C22   1    0.057758    0.947751    0.410726    11.00000    0.02276    0.02420 =
         0.02795    0.00453    0.00452    0.00519
C23   1    0.074452    1.081785    0.378712    11.00000    0.03742    0.02384 =
         0.04028    0.00920    0.00722    0.00669
AFIX  43
H23   2    0.067875    1.131508    0.263296    11.00000   -1.20000
AFIX   0
C24   1    0.100053    1.143753    0.508908    11.00000    0.03525    0.02110 =
         0.06369    0.00270    0.00590   -0.00209
AFIX  43
H24   2    0.111787    1.233076    0.480817    11.00000   -1.20000
AFIX   0
C25   1    0.108562    1.075251    0.680553    11.00000    0.02839    0.02653 =
         0.05984   -0.00846   -0.00605    0.00092
AFIX  43
H25   2    0.125643    1.118573    0.772836    11.00000   -1.20000
AFIX   0
C26   1    0.092042    0.941891    0.718901    11.00000    0.02580    0.02647 =
         0.03589    0.00017   -0.00236    0.00401
AFIX  43
H26   2    0.097510    0.896060    0.838624    11.00000   -1.20000
AFIX   0
C31   1    0.214208    0.637440    0.706217    11.00000    0.01900    0.01517 =
         0.02564   -0.00317   -0.00044    0.00101
AFIX  23
H31A  2    0.215440    0.643205    0.849399    11.00000   -1.20000
H31B  2    0.201229    0.724763    0.657766    11.00000   -1.20000
AFIX   0
C32   1    0.256047    0.628096    0.624917    11.00000    0.02183    0.01587 =
         0.02196    0.00130   -0.00039   -0.00020
AFIX  23
H32A  2    0.254930    0.628075    0.481496    11.00000   -1.20000
H32B  2    0.271506    0.712081    0.666582    11.00000   -1.20000
AFIX   0
C33   1    0.252225    0.370929    0.632729    11.00000    0.01895    0.01611 =
         0.02180   -0.00193   -0.00005    0.00229
AFIX  23
H33A  2    0.265263    0.282873    0.678238    11.00000   -1.20000
H33B  2    0.250798    0.367434    0.489454    11.00000   -1.20000
AFIX   0
C34   1    0.210583    0.379283    0.715687    11.00000    0.02038    0.01464 =
         0.02242    0.00264   -0.00024    0.00190
AFIX  23
H34A  2    0.195159    0.295158    0.674238    11.00000   -1.20000
H34B  2    0.211942    0.378983    0.859057    11.00000   -1.20000
AFIX   0
CL1   3    0.172378    0.432773    0.234883    11.00000    0.02975    0.04310 =
         0.02020   -0.00588   -0.00392    0.00569
CL2   3    0.217571    0.009511    0.626704    11.00000    0.03646    0.02445 =
         0.01645   -0.00090    0.00162   -0.00133
HKLF 4
REM  ba410_s in Pna2(1)
REM R1 =  0.0274 for   4854 Fo > 4sig(Fo)  and  0.0312 for all   5253 data
REM    274 parameters refined using      1 restraints
END
WGHT      0.0470      0.0542
REM Highest difference peak  0.235,  deepest hole -0.213,  1-sigma level  0.039
Q1    1   0.1879  0.4942  0.2248  11.00000  0.05    0.23
Q2    1   0.2997  0.4968  0.6553  11.00000  0.05    0.22
Q3    1   0.2314  0.3818  0.6738  11.00000  0.05    0.19
Q4    1   0.0322  0.7188  0.6260  11.00000  0.05    0.19
Q5    1   0.0021  0.6997  0.5242  11.00000  0.05    0.19
;
data_global
_journal_date_recd_electronic     2011-09-27
_journal_date_accepted     2011-10-13
_journal_name_full     'Acta Crystallographica, Section E'
_journal_year     2011
_journal_volume     67
_journal_issue     11
_journal_page_first     o2994
_journal_page_last     o2995
_journal_paper_category     QO
_journal_coeditor_code     MW2030
_publ_contact_author_name     'Dr Richard Betz'
_publ_contact_author_address
;
Department of Chemistry
Nelson Mandela Metropolitan University
Summerstrand Campus (South)
University Way
Summerstrand
PO Box 77000
Port Elizabeth 6031
South Africa
;
_publ_contact_author_email     'richard.betz@webmail.co.za'
_publ_contact_author_fax     '+27-41-504-4236'
_publ_contact_author_phone     '+27-41-504-4285'
_publ_section_title
;
Opipramol dihydrochloride
;
loop_
    _publ_author_name
    _publ_author_address
    'Betz, Richard'
;
Nelson Mandela Metropolitan University
Summerstrand Campus
Department of Chemistry
University Way
Summerstrand
PO Box 77000
Port Elizabeth 6031
South Africa
;
    'Gerber, Thomas'
;
Nelson Mandela Metropolitan University
Summerstrand Campus
Department of Chemistry
University Way
Summerstrand
PO Box 77000
Port Elizabeth 6031
South Africa
;
    'Hosten, Eric'
;
Nelson Mandela Metropolitan University
Summerstrand Campus
Department of Chemistry
University Way
Summerstrand
PO Box 77000
Port Elizabeth 6031
South Africa
;
    'Siddaraju, Budanoor P.'
;
University of Mysore
Department of Studies in Chemistry
Manasagangotri
Mysore 570 006
India
;
    'Yathirajan, Hemmige S.'
;
University of Mysore
Department of Studies in Chemistry
Manasagangotri
Mysore 570 006
India
;
