# Supplementary material for: Opipramol dihydro­chloride
Source: Acta Crystallogr Sect E Struct Rep Online. 2011 Oct 22;67(Pt 11):o2994–5. doi: 10.1107/S1600536811042280 (PMC3247396; doi:10.1107/S1600536811042280)
Supplement: Supplementary file 3 [file e-67-o2994-Isup3.hkl]

# 
# h,k,l, Fc-squared, Fo-squared, sigma(Fo-squared) and status flag 
# 
data_I
_shelx_title ' ba410_s in Pna2(1)' 
_shelx_refln_list_code          4 
_shelx_F_calc_maximum      300.87 
_exptl_crystal_F_000       928.00 
_reflns_d_resolution_high  0.7488 
 
loop_ 
 _symmetry_equiv_pos_as_xyz 
 'x, y, z' 
 '-x, -y, z+1/2' 
 '-x+1/2, y+1/2, z+1/2' 
 'x+1/2, -y+1/2, z' 
 
_cell_length_a    33.6581 
_cell_length_b     9.4265 
_cell_length_c     6.8978 
_cell_angle_alpha  90.000 
_cell_angle_beta   90.000 
_cell_angle_gamma  90.000 
 
_shelx_F_squared_multiplier     1.000 
 
loop_ 
 _refln_index_h 
 _refln_index_k 
 _refln_index_l 
 _refln_F_squared_calc 
 _refln_F_squared_meas 
 _refln_F_squared_sigma 
 _refln_observed_status 
   4   0  -9      214.05      207.46     19.63 o 
   6   0  -9      196.95      208.17     19.35 o 
   8   0  -9      376.87      364.65     22.17 o 
   3   1  -9      170.64      168.20     17.23 o 
   4   1  -9       67.20       80.50     15.25 o 
   5   1  -9        0.72       -3.64      7.18 o 
   6   1  -9       77.93       76.43     10.43 o 
   7   1  -9       79.63       80.37     10.43 o 
   8   1  -9        6.81       -2.95      7.63 o 
   5   2  -9        9.38        5.37     11.16 o 
   6   2  -9      193.18      182.04     18.50 o 
   0   0  -8     2311.09     2144.81     45.19 o 
   2   0  -8      434.04      410.54     15.83 o 
   4   0  -8      300.97      311.74     14.30 o 
   6   0  -8       17.61       24.27      7.64 o 
   8   0  -8      305.57      310.54     14.22 o 
  10   0  -8       47.48       52.97      8.68 o 
  12   0  -8      150.86      151.57      8.19 o 
  14   0  -8       79.43       82.34     10.31 o 
  16   0  -8      289.00      285.70     14.97 o 
  18   0  -8      107.12      107.05     12.29 o 
  20   0  -8      286.95      320.02     16.95 o 
  22   0  -8       18.38       26.27      9.74 o 
   1   1  -8       80.49       79.44      6.89 o 
   2   1  -8       52.04       47.38      6.15 o 
   3   1  -8      104.21      105.58      7.44 o 
   4   1  -8      125.56      135.66      7.99 o 
   5   1  -8      141.31      149.20      7.90 o 
   6   1  -8        9.79        6.55      4.94 o 
   7   1  -8      407.03      405.84     11.09 o 
   8   1  -8       29.68       39.55      6.03 o 
   9   1  -8      555.65      559.54      9.99 o 
  10   1  -8      206.05      214.52      7.27 o 
  11   1  -8      191.74      198.53      7.16 o 
  12   1  -8      109.97      110.78      6.23 o 
  13   1  -8       24.39       26.45      4.44 o 
  14   1  -8       46.66       55.56      5.72 o 
  15   1  -8       46.02       47.93      6.67 o 
  16   1  -8       48.20       47.10      6.68 o 
  17   1  -8      226.76      236.24     10.62 o 
  18   1  -8       29.56       35.25      6.84 o 
  19   1  -8       21.81       20.23      6.41 o 
  20   1  -8       11.93        9.91      6.19 o 
  21   1  -8      102.96      107.54      9.34 o 
   0   2  -8      594.03      558.41     24.86 o 
   1   2  -8       73.55       90.17     10.33 o 
   2   2  -8      551.32      545.27     17.70 o 
   3   2  -8       14.96       19.59      7.83 o 
   4   2  -8       64.80       63.02      9.13 o 
   5   2  -8      153.98      146.93      7.77 o 
   6   2  -8      135.54      130.52      6.86 o 
   7   2  -8      160.50      154.69      7.38 o 
   8   2  -8      196.00      190.28      8.68 o 
   9   2  -8       43.22       45.00      5.46 o 
  10   2  -8       59.22       62.25      5.93 o 
  11   2  -8       16.37       16.40      5.43 o 
  12   2  -8       98.92      100.81      7.38 o 
  13   2  -8      113.79      103.10      6.91 o 
  14   2  -8       28.05       37.43      5.46 o 
  15   2  -8       61.33       71.71      7.46 o 
  16   2  -8      138.05      130.14      8.97 o 
  17   2  -8       54.87       58.07     11.30 o 
  18   2  -8       99.76      107.63      7.10 o 
  19   2  -8       93.07       99.87      7.11 o 
  20   2  -8      126.94      152.45      9.77 o 
  21   2  -8       22.07       25.56      9.74 o 
   1   3  -8       63.29       57.59      5.09 o 
   2   3  -8      149.91      150.29      6.90 o 
   3   3  -8       55.89       70.61      5.40 o 
   4   3  -8      212.93      207.87      7.39 o 
   5   3  -8       87.33       88.65      6.01 o 
   6   3  -8      166.52      164.20      7.15 o 
   7   3  -8      212.67      198.57      7.55 o 
   8   3  -8       91.49       91.93      6.16 o 
   9   3  -8      176.29      183.14      7.41 o 
  10   3  -8      207.41      221.38      8.55 o 
  11   3  -8       43.60       45.56      5.75 o 
  12   3  -8       38.02       40.88      6.57 o 
  13   3  -8       44.22       41.96      6.77 o 
  14   3  -8       61.18       64.60      6.07 o 
  15   3  -8       57.34       65.55      6.18 o 
  16   3  -8      206.85      206.88      8.68 o 
  17   3  -8       29.34       44.25      6.03 o 
  18   3  -8       85.81       91.52      7.29 o 
  19   3  -8       58.38       51.24      6.35 o 
   0   4  -8       23.18       36.27      7.49 o 
   1   4  -8      108.28      110.53      6.79 o 
   2   4  -8      183.77      154.63      7.35 o 
   3   4  -8       43.29       58.26      5.63 o 
   4   4  -8       11.71       17.63      4.82 o 
   5   4  -8      173.50      163.35      7.53 o 
   6   4  -8       62.90       75.10      6.15 o 
   7   4  -8      107.35      115.40      7.69 o 
   8   4  -8      366.40      360.76     10.45 o 
   9   4  -8      136.70      125.97      7.86 o 
  10   4  -8      251.37      242.97      9.51 o 
  11   4  -8       22.70       28.66      6.78 o 
  12   4  -8      252.28      254.79     11.49 o 
  13   4  -8      421.34      456.49     15.61 o 
  14   4  -8      348.34      363.78     13.02 o 
  15   4  -8       51.14       53.47      7.94 o 
  16   4  -8      171.37      164.63     10.49 o 
   1   5  -8       56.54       64.74      6.34 o 
   2   5  -8       74.98       83.40      6.70 o 
   3   5  -8      504.23      504.03     12.58 o 
   4   5  -8      123.47      128.74      8.54 o 
   5   5  -8       65.33       66.47      7.48 o 
   6   5  -8       22.97       27.86      6.97 o 
   7   5  -8      151.74      153.91      8.90 o 
   8   5  -8        4.05        2.55      5.53 o 
   9   5  -8        0.79       -1.79      5.26 o 
  10   5  -8      125.34      119.95      9.61 o 
  11   5  -8        8.26        7.49      6.43 o 
  12   5  -8       19.04       19.40      7.07 o 
  13   5  -8      107.70      113.94      9.83 o 
   0   6  -8       78.58       80.92     12.71 o 
   1   6  -8        9.99       15.82      7.19 o 
   2   6  -8      122.92      141.39     10.62 o 
   3   6  -8       38.19       36.45      7.89 o 
   4   6  -8       36.84       34.05      6.74 o 
   5   6  -8      141.91      158.51      9.48 o 
   2   0  -7      181.89      168.74     10.43 o 
   4   0  -7     1579.31     1527.20     33.12 o 
   6   0  -7        7.28       13.28      3.90 o 
   8   0  -7      769.73      738.78     10.87 o 
  10   0  -7      879.48      846.66      9.56 o 
  12   0  -7      702.60      692.90      9.52 o 
  14   0  -7       92.97       85.73      5.35 o 
  16   0  -7      638.31      636.32     12.56 o 
  18   0  -7      330.61      325.97     11.01 o 
  20   0  -7      282.46      273.17      9.34 o 
  22   0  -7      323.25      323.88     10.23 o 
  24   0  -7      159.11      178.66     10.03 o 
  26   0  -7      102.65      104.27      9.60 o 
  28   0  -7      300.90      298.49     12.96 o 
   0   1  -7      553.57      541.71     13.42 o 
   1   1  -7      552.30      605.72      7.48 o 
   2   1  -7      123.38      124.13      4.35 o 
   3   1  -7      502.43      503.51      8.08 o 
   4   1  -7        3.46        2.75      3.15 o 
   5   1  -7      231.86      225.24      4.44 o 
   6   1  -7      112.49      106.00      4.66 o 
   7   1  -7      323.94      322.86      5.32 o 
   8   1  -7       31.73       33.69      2.84 o 
   9   1  -7      167.93      174.62      4.49 o 
  10   1  -7       54.07       57.02      3.44 o 
  11   1  -7      182.47      177.76      4.79 o 
  12   1  -7      171.15      175.98      4.31 o 
  13   1  -7     1401.58     1364.52     14.46 o 
  14   1  -7        2.00       24.66      2.88 o 
  15   1  -7     2009.58     2018.41     11.99 o 
  16   1  -7      112.52      135.62      4.45 o 
  17   1  -7     1314.06     1284.47     17.50 o 
  18   1  -7      105.31      109.00      5.00 o 
  19   1  -7      526.63      530.20      8.24 o 
  20   1  -7       12.74       15.82      3.58 o 
  21   1  -7      183.40      173.68      5.97 o 
  22   1  -7       38.44       39.24      4.19 o 
  23   1  -7       13.91       20.02      4.10 o 
  24   1  -7        0.45        0.59      3.98 o 
  25   1  -7      145.75      156.34      7.22 o 
  26   1  -7       28.90       38.84      5.33 o 
  27   1  -7       48.60       53.55      5.79 o 
  28   1  -7      171.36      192.74     10.27 o 
   1   2  -7      439.47      412.81      7.47 o 
   2   2  -7       39.23       38.69      3.93 o 
   3   2  -7      406.12      401.07      5.83 o 
   4   2  -7      561.55      566.35      6.82 o 
   5   2  -7      156.85      163.86      4.77 o 
   6   2  -7      554.36      538.17      8.20 o 
   7   2  -7       59.41       60.88      3.88 o 
   8   2  -7      990.44      976.24      9.49 o 
   9   2  -7      325.84      333.49      6.48 o 
  10   2  -7      884.64      897.49      9.62 o 
  11   2  -7       43.32       44.30      3.90 o 
  12   2  -7      216.29      217.79      6.01 o 
  13   2  -7       54.53       50.53      4.20 o 
  14   2  -7       93.89       91.90      4.98 o 
  15   2  -7      364.73      355.25      7.08 o 
  16   2  -7      162.17      157.11      6.10 o 
  17   2  -7      107.13       97.53      4.84 o 
  18   2  -7      224.80      233.22      6.20 o 
  19   2  -7       35.98       34.40      3.91 o 
  20   2  -7       79.69       78.17      4.76 o 
  21   2  -7       48.84       55.98      4.47 o 
  22   2  -7      325.48      327.05      8.48 o 
  23   2  -7      174.60      173.65      7.27 o 
  24   2  -7      174.02      185.06      7.57 o 
  25   2  -7       26.81       30.00      5.06 o 
  26   2  -7      118.81      121.49      7.12 o 
  27   2  -7       85.97       89.82      6.66 o 
  28   2  -7      208.49      224.69      8.71 o 
   0   3  -7      405.63      394.23     11.70 o 
   1   3  -7      382.49      388.96      9.70 o 
   2   3  -7      268.61      256.49      7.35 o 
   3   3  -7      507.11      489.16      8.97 o 
   4   3  -7      505.87      487.71      7.37 o 
   5   3  -7      353.06      345.81      6.65 o 
   6   3  -7       57.89       59.14      4.16 o 
   7   3  -7      394.41      368.60      7.71 o 
   8   3  -7      304.31      304.92      6.71 o 
   9   3  -7      540.12      550.52      8.84 o 
  10   3  -7       39.12       43.52      4.10 o 
  11   3  -7      141.79      146.10      5.75 o 
  12   3  -7      600.39      605.82      9.08 o 
  13   3  -7      202.82      217.27      6.50 o 
  14   3  -7      180.55      176.08      6.95 o 
  15   3  -7      314.72      320.38      7.51 o 
  16   3  -7       61.82       65.50      5.43 o 
  17   3  -7       59.69       62.67      5.47 o 
  18   3  -7       31.89       40.87      5.12 o 
  19   3  -7      155.21      167.45      7.38 o 
  20   3  -7      356.30      373.92     10.59 o 
  21   3  -7       79.36       96.88      6.14 o 
  22   3  -7        8.39       12.93      4.45 o 
  23   3  -7       12.37       18.15      4.68 o 
  24   3  -7       94.29       94.84      6.53 o 
  25   3  -7       41.58       41.19      5.59 o 
  26   3  -7      211.72      220.96      8.55 o 
  27   3  -7       52.46       53.38      6.11 o 
   1   4  -7        0.87        2.16      3.93 o 
   2   4  -7      163.34      155.58      7.62 o 
   3   4  -7      405.23      394.93      8.94 o 
   4   4  -7      141.07      139.34      8.19 o 
   5   4  -7      195.90      195.77      8.43 o 
   6   4  -7     1752.40     1727.57     16.87 o 
   7   4  -7      404.28      400.72      9.51 o 
   8   4  -7      945.46      936.46     13.07 o 
   9   4  -7      161.68      165.51      7.28 o 
  10   4  -7      449.81      464.20      9.96 o 
  11   4  -7      138.69      157.08      7.24 o 
  12   4  -7      412.64      385.97      9.49 o 
  13   4  -7        5.99        9.75      3.81 o 
  14   4  -7       68.86       69.71      5.10 o 
  15   4  -7      136.46      135.95      6.79 o 
  16   4  -7       50.82       52.88      5.47 o 
  17   4  -7      231.11      246.76      8.41 o 
  18   4  -7      100.99      101.49      7.31 o 
  19   4  -7        0.87        6.34      4.99 o 
  20   4  -7      137.65      138.18      8.42 o 
  21   4  -7       88.07       96.62      7.65 o 
  22   4  -7      243.75      261.61     10.09 o 
  23   4  -7      135.32      137.02      8.71 o 
  24   4  -7      106.22      104.37      8.32 o 
  25   4  -7       16.88       19.28      5.18 o 
   0   5  -7      227.99      214.70     11.37 o 
   1   5  -7      290.80      284.53      8.78 o 
   2   5  -7       13.65       26.23      4.90 o 
   3   5  -7      269.07      275.70      8.68 o 
   4   5  -7        7.91       10.66      4.56 o 
   5   5  -7      415.29      386.37      9.70 o 
   6   5  -7      264.16      273.06      8.78 o 
   7   5  -7      300.62      302.11      9.15 o 
   8   5  -7        8.10        6.68      4.62 o 
   9   5  -7      112.06      114.33      7.05 o 
  10   5  -7        0.71        4.19      4.52 o 
  11   5  -7      254.00      250.44      8.79 o 
  12   5  -7       73.00       78.10      6.44 o 
  13   5  -7      207.66      220.77      9.70 o 
  14   5  -7       51.88       52.44      6.75 o 
  15   5  -7      158.85      160.29     10.65 o 
  16   5  -7       13.11       17.83      6.87 o 
  17   5  -7      269.13      293.92     12.68 o 
  18   5  -7      155.67      130.52     10.42 o 
  19   5  -7       50.77       52.72      8.33 o 
  20   5  -7       24.18       35.29      7.77 o 
  21   5  -7       56.13       50.41     12.57 o 
  22   5  -7       29.12       41.33      8.37 o 
  23   5  -7       15.61       19.21     11.30 o 
   1   6  -7      101.94      121.62      7.45 o 
   2   6  -7      194.52      188.88      8.14 o 
   3   6  -7       30.47       34.79      5.66 o 
   4   6  -7      191.71      184.55      8.34 o 
   5   6  -7      115.49      124.45      7.48 o 
   6   6  -7      280.03      279.91      9.42 o 
   7   6  -7       72.11       75.18      6.68 o 
   8   6  -7      374.00      385.71     10.43 o 
   9   6  -7       64.19       67.18      6.46 o 
  10   6  -7      508.03      527.69     13.07 o 
  11   6  -7        3.13        0.86      5.33 o 
  12   6  -7       30.96       28.79      7.44 o 
  13   6  -7       83.98       79.65      9.17 o 
  14   6  -7      285.25      288.27     13.08 o 
  15   6  -7        0.49        2.09      6.50 o 
  16   6  -7       20.79       15.52      7.39 o 
  17   6  -7       91.10      109.92     10.27 o 
  18   6  -7       45.60       49.78      8.49 o 
  19   6  -7       72.41       80.73      9.82 o 
   0   7  -7      240.19      260.32     14.13 o 
   1   7  -7      285.71      280.21      9.87 o 
   2   7  -7       47.65       35.03      6.10 o 
   3   7  -7       42.30       38.33      6.14 o 
   4   7  -7        4.84       -3.26      5.62 o 
   5   7  -7      282.09      277.09     11.15 o 
   6   7  -7       65.88       67.09      7.69 o 
   7   7  -7       46.78       44.31      7.00 o 
   8   7  -7        8.10        5.02      5.87 o 
   9   7  -7       85.15       69.59      7.79 o 
  10   7  -7        3.22       -1.77      6.84 o 
  11   7  -7      156.22      161.07     11.83 o 
  12   7  -7        6.35       17.51      7.79 o 
  13   7  -7      612.59      644.97     18.45 o 
  14   7  -7      129.73      159.73     13.35 o 
   1   8  -7       33.76       32.01      8.34 o 
   2   8  -7      174.24      180.08     12.37 o 
   3   8  -7       53.86       76.04      9.78 o 
   4   8  -7       39.35       44.81      8.69 o 
   5   8  -7       21.37       24.50      7.98 o 
   0   0  -6     1604.77     1358.74     30.36 o 
   2   0  -6      304.38      321.65     11.85 o 
   4   0  -6     3063.85     3025.30     30.78 o 
   6   0  -6      520.29      510.83      6.70 o 
   8   0  -6     1331.71     1296.50     17.17 o 
  10   0  -6      423.90      399.25      6.67 o 
  12   0  -6     1011.41     1020.32     14.53 o 
  14   0  -6       14.18       18.12      3.45 o 
  16   0  -6     1066.64      983.57     13.06 o 
  18   0  -6      299.71      273.58      7.12 o 
  20   0  -6      304.74      286.08      8.59 o 
  22   0  -6       68.39       60.53      6.00 o 
  24   0  -6      275.51      278.71      9.73 o 
  26   0  -6      238.98      240.38      9.48 o 
  28   0  -6       90.82       81.41      7.58 o 
  30   0  -6      273.62      278.77     10.91 o 
  32   0  -6      622.36      615.90     18.26 o 
  34   0  -6      492.03      523.18     17.62 o 
   1   1  -6       12.42        9.72      2.36 o 
   2   1  -6       83.94       73.79      4.65 o 
   3   1  -6     1771.45     1753.60     10.34 o 
   4   1  -6      414.77      396.75      8.49 o 
   5   1  -6     1432.75     1439.23     17.90 o 
   6   1  -6       53.53       55.23      2.68 o 
   7   1  -6      477.01      480.21      5.81 o 
   8   1  -6       25.06       26.15      2.68 o 
   9   1  -6      100.93      101.04      3.29 o 
  10   1  -6        0.93        2.41      2.47 o 
  11   1  -6      168.51      153.21      4.60 o 
  12   1  -6      112.70      108.75      4.20 o 
  13   1  -6      245.99      250.39      5.31 o 
  14   1  -6       93.55       87.12      4.18 o 
  15   1  -6      684.49      683.02      7.20 o 
  16   1  -6        6.99       10.79      2.64 o 
  17   1  -6      128.34      125.36      4.28 o 
  18   1  -6      134.88      132.59      4.11 o 
  19   1  -6       63.22       65.18      3.42 o 
  20   1  -6       56.18       54.48      3.61 o 
  21   1  -6      546.31      532.42      8.27 o 
  22   1  -6      110.25      104.02      5.02 o 
  23   1  -6      872.64      842.87     10.33 o 
  24   1  -6       14.32       22.25      3.79 o 
  25   1  -6      375.99      383.95      7.93 o 
  26   1  -6       12.73       10.43      3.64 o 
  27   1  -6       33.42       23.21      4.06 o 
  28   1  -6       64.98       65.46      5.01 o 
  29   1  -6      268.43      251.66      7.39 o 
  30   1  -6       48.96       54.20      5.11 o 
  31   1  -6      809.14      816.24     11.90 o 
  32   1  -6        3.44       15.66      5.47 o 
  33   1  -6      330.70      332.28     11.05 o 
   0   2  -6       59.04       57.06      5.58 o 
   1   2  -6      468.27      444.84      7.02 o 
   2   2  -6     1159.84     1138.08     10.56 o 
   3   2  -6      231.78      247.00      3.75 o 
   4   2  -6      114.58      121.39      3.92 o 
   5   2  -6      588.84      559.47      5.81 o 
   6   2  -6      195.99      185.94      4.71 o 
   7   2  -6      232.27      212.45      3.87 o 
   8   2  -6      150.77      132.25      4.35 o 
   9   2  -6       43.87       44.50      3.31 o 
  10   2  -6      203.96      205.14      5.23 o 
  11   2  -6        4.26        4.69      2.80 o 
  12   2  -6      797.15      794.54      8.90 o 
  13   2  -6      142.65      141.58      4.57 o 
  14   2  -6       63.42       79.20      4.01 o 
  15   2  -6       65.60       68.93      4.28 o 
  16   2  -6      334.57      318.12      6.72 o 
  17   2  -6       95.01       83.63      4.66 o 
  18   2  -6       12.62       14.65      3.42 o 
  19   2  -6      378.25      369.47      7.42 o 
  20   2  -6      154.22      141.74      5.36 o 
  21   2  -6       31.80       30.88      3.79 o 
  22   2  -6        7.02        6.06      3.32 o 
  23   2  -6       17.33       16.67      3.69 o 
  24   2  -6       48.27       47.36      4.37 o 
  25   2  -6      147.98      138.90      5.88 o 
  26   2  -6      129.04      138.05      5.99 o 
  27   2  -6      204.07      214.88      6.83 o 
  28   2  -6      192.92      205.02      6.95 o 
  29   2  -6      142.47      146.61      6.43 o 
  30   2  -6       63.73       65.78      5.74 o 
  31   2  -6      117.26      126.57      7.00 o 
  32   2  -6      407.02      408.64     11.02 o 
  33   2  -6        7.72       15.95      5.49 o 
   1   3  -6      278.56      257.93      6.60 o 
   2   3  -6      156.57      172.13      5.93 o 
   3   3  -6      225.43      242.29      5.37 o 
   4   3  -6     1133.71     1109.72      9.92 o 
   5   3  -6      319.23      348.33      7.46 o 
   6   3  -6       55.34       60.11      3.83 o 
   7   3  -6       74.38       68.13      3.99 o 
   8   3  -6      376.81      379.47      6.62 o 
   9   3  -6       15.52       15.28      2.79 o 
  10   3  -6      350.09      352.07      6.06 o 
  11   3  -6      230.21      213.65      5.21 o 
  12   3  -6      306.05      297.87      5.85 o 
  13   3  -6       55.52       55.95      3.74 o 
  14   3  -6      119.67      121.80      5.13 o 
  15   3  -6       20.32       23.79      3.66 o 
  16   3  -6      298.35      284.16      6.86 o 
  17   3  -6       67.12       69.79      4.65 o 
  18   3  -6      222.61      225.89      6.49 o 
  19   3  -6      209.92      194.04      7.31 o 
  20   3  -6       64.99       74.88      5.70 o 
  21   3  -6      321.39      334.67      8.97 o 
  22   3  -6      304.67      273.26      8.47 o 
  23   3  -6      155.50      161.35      6.59 o 
  24   3  -6      150.65      167.63      6.77 o 
  25   3  -6      322.33      327.91      7.79 o 
  26   3  -6      170.46      177.31      6.54 o 
  27   3  -6       51.02       57.16      4.92 o 
  28   3  -6       33.46       46.43      4.82 o 
  29   3  -6       75.85       89.01      6.17 o 
  30   3  -6      219.54      208.74      8.72 o 
  31   3  -6       18.19       19.70      5.45 o 
  32   3  -6       17.34       16.72      5.56 o 
   0   4  -6      682.31      639.41     15.61 o 
   1   4  -6      508.42      461.84      8.89 o 
   2   4  -6      223.71      222.18      6.82 o 
   3   4  -6      172.43      159.97      5.61 o 
   4   4  -6      224.92      223.76      6.08 o 
   5   4  -6       23.98       21.72      3.57 o 
   6   4  -6       34.13       34.46      3.83 o 
   7   4  -6      440.06      440.76      7.81 o 
   8   4  -6      832.94      825.09     10.10 o 
   9   4  -6      199.00      193.42      6.56 o 
  10   4  -6     1112.99     1050.19     20.49 o 
  11   4  -6      108.99      107.50      5.31 o 
  12   4  -6      272.85      303.89      7.16 o 
  13   4  -6      165.18      181.49      6.13 o 
  14   4  -6      705.56      687.81      9.75 o 
  15   4  -6      206.91      196.54      6.42 o 
  16   4  -6      575.57      579.31      9.33 o 
  17   4  -6      193.23      193.03      6.59 o 
  18   4  -6      399.60      401.98      9.43 o 
  19   4  -6      185.66      191.99      7.61 o 
  20   4  -6      355.40      350.16      9.44 o 
  21   4  -6      100.82      106.83      6.85 o 
  22   4  -6       46.31       42.39      5.51 o 
  23   4  -6       29.80       34.44      5.38 o 
  24   4  -6        5.01        4.65      4.62 o 
  25   4  -6      437.73      422.08     10.80 o 
  26   4  -6      195.94      185.12      7.44 o 
  27   4  -6       64.04       65.52      6.26 o 
  28   4  -6       56.06       63.16      6.41 o 
  29   4  -6       10.60        9.09      5.19 o 
  30   4  -6      310.65      314.14     10.16 o 
   1   5  -6       28.74       25.36      4.51 o 
   2   5  -6       71.29       73.84      5.48 o 
   3   5  -6      230.67      201.46      7.33 o 
   4   5  -6       57.80       52.07      5.18 o 
   5   5  -6       64.56       64.87      5.38 o 
   6   5  -6       52.22       48.22      5.07 o 
   7   5  -6       90.08       84.01      5.88 o 
   8   5  -6       69.18       68.76      5.52 o 
   9   5  -6       91.44       90.24      6.11 o 
  10   5  -6      704.46      696.48     11.61 o 
  11   5  -6      341.45      293.35      8.49 o 
  12   5  -6      115.65      112.48      6.69 o 
  13   5  -6      173.23      153.14      7.16 o 
  14   5  -6       24.28       31.24      4.91 o 
  15   5  -6       68.23       67.77      5.69 o 
  16   5  -6      168.91      155.57      7.25 o 
  17   5  -6       58.16       71.07      7.16 o 
  18   5  -6      103.90       99.47      7.86 o 
  19   5  -6      143.36      149.41      9.03 o 
  20   5  -6       51.22       50.33      6.93 o 
  21   5  -6       46.62       43.37      6.75 o 
  22   5  -6      115.94      124.03      8.91 o 
  23   5  -6      161.85      147.47      9.31 o 
  24   5  -6       17.45       15.50      7.19 o 
  25   5  -6       39.30       48.05      9.11 o 
  26   5  -6       10.64       21.59      7.73 o 
  27   5  -6      486.82      541.15     17.67 o 
  28   5  -6       39.92       38.42      8.59 o 
   0   6  -6     1197.23     1143.86     21.25 o 
   1   6  -6      121.52      136.59      9.95 o 
   2   6  -6      567.75      561.22     11.02 o 
   3   6  -6       23.56       15.99      4.77 o 
   4   6  -6       19.22       20.41      4.82 o 
   5   6  -6      178.12      164.17      7.57 o 
   6   6  -6      137.96      129.05      7.13 o 
   7   6  -6       24.93       18.25      4.76 o 
   8   6  -6      354.79      339.00      9.53 o 
   9   6  -6      202.29      194.17      8.07 o 
  10   6  -6      229.06      214.47      8.16 o 
  11   6  -6       43.03       40.06      5.51 o 
  12   6  -6       44.53       50.86      5.80 o 
  13   6  -6       84.39       80.07      7.45 o 
  14   6  -6      122.68      123.28      8.70 o 
  15   6  -6       65.82       64.26      7.14 o 
  16   6  -6        0.27        2.30      5.22 o 
  17   6  -6       12.61       14.25      5.89 o 
  18   6  -6      238.19      247.60     12.78 o 
  19   6  -6       51.82       60.05      7.42 o 
  20   6  -6      210.01      191.75     11.77 o 
  21   6  -6       81.82       81.29      9.57 o 
  22   6  -6       65.43       69.48      9.44 o 
  23   6  -6       18.47       14.93      7.42 o 
  24   6  -6       79.50       86.97     10.19 o 
  25   6  -6       78.98       79.13     10.19 o 
  26   6  -6      176.06      203.16     14.62 o 
   1   7  -6      163.78      171.81      8.07 o 
   2   7  -6       30.72       35.25      5.62 o 
   3   7  -6      113.79      114.40      7.44 o 
   4   7  -6       11.67       16.95      5.24 o 
   5   7  -6      104.46       98.24      6.94 o 
   6   7  -6       49.30       49.29      6.02 o 
   7   7  -6      839.53      824.96     14.11 o 
   8   7  -6      136.12      143.36      9.02 o 
   9   7  -6      472.98      478.20     13.36 o 
  10   7  -6      110.97      114.00      8.73 o 
  11   7  -6      282.90      285.68     11.00 o 
  12   7  -6      170.14      160.05      9.52 o 
  13   7  -6      188.70      179.54     11.59 o 
  14   7  -6       29.76       27.98      6.57 o 
  15   7  -6       19.78       14.53      7.34 o 
  16   7  -6       10.53       15.11      7.19 o 
  17   7  -6      483.05      481.96     16.32 o 
  18   7  -6      237.79      253.98     13.53 o 
  19   7  -6       47.58       55.50      9.82 o 
  20   7  -6        2.12        6.84      7.20 o 
  21   7  -6      117.13      115.62     11.13 o 
  22   7  -6       87.32       84.29     10.29 o 
  23   7  -6       19.94       16.27      8.03 o 
   0   8  -6      520.26      526.31     17.67 o 
   1   8  -6       28.16       30.10      6.75 o 
   2   8  -6      380.80      377.72     12.70 o 
   3   8  -6       10.93        8.21      6.11 o 
   4   8  -6       22.46       24.35      6.40 o 
   5   8  -6       52.22       48.33      7.21 o 
   6   8  -6       68.59       63.48      7.77 o 
   7   8  -6        2.39       -5.12      5.52 o 
   8   8  -6       17.54       26.61      8.33 o 
   9   8  -6       13.89        9.96      7.49 o 
  10   8  -6       13.25       17.79      7.59 o 
  11   8  -6       38.71       32.02      8.08 o 
  12   8  -6       70.76       76.55      9.74 o 
  13   8  -6       26.16       36.14      8.34 o 
  14   8  -6      211.10      211.93     12.83 o 
  15   8  -6       17.44       20.93      8.03 o 
  16   8  -6      235.31      251.73     13.68 o 
  17   8  -6       20.55        6.68      7.54 o 
  18   8  -6       28.55       25.78      8.49 o 
   1   9  -6        1.66        2.08      7.19 o 
   2   9  -6      107.99      117.64     11.33 o 
   3   9  -6       53.40       57.29      9.44 o 
   4   9  -6       66.29       63.41      9.58 o 
   5   9  -6       15.11       14.28      7.83 o 
   6   9  -6       35.48       33.51      8.54 o 
   7   9  -6      211.72      195.46     12.92 o 
   8   9  -6       72.38       80.96     11.30 o 
   9   9  -6      196.43      181.61     13.03 o 
  10   9  -6      125.04      134.92     11.97 o 
  11   9  -6      277.52      305.61     15.12 o 
   4   0  -5     2242.04     2117.97     59.74 o 
   6   0  -5     1434.05     1411.38     11.59 o 
   8   0  -5      230.81      215.77      4.45 o 
  10   0  -5       92.82       79.57      3.40 o 
  12   0  -5     1386.72     1371.23     16.77 o 
  14   0  -5       66.27       72.42      3.49 o 
  16   0  -5      655.78      642.35      8.13 o 
  18   0  -5      618.71      580.22      8.70 o 
  20   0  -5     1417.38     1360.65     22.46 o 
  22   0  -5     1217.39     1169.25     29.06 o 
  24   0  -5      903.06      876.11     14.45 o 
  26   0  -5       39.06       39.34      5.69 o 
  28   0  -5      101.60       93.78      7.35 o 
  30   0  -5      350.04      372.62     11.39 o 
  32   0  -5      146.67      142.23      8.88 o 
  34   0  -5      240.77      245.78     10.75 o 
  36   0  -5        3.31       -0.06      5.74 o 
   0   1  -5      241.34      230.85      5.29 o 
   1   1  -5     1010.92     1122.08      7.26 o 
   2   1  -5      501.60      474.29     13.05 o 
   3   1  -5      199.33      195.08      8.32 o 
   4   1  -5      104.72      106.08      2.95 o 
   5   1  -5     1567.40     1523.60      6.59 o 
   6   1  -5      227.55      216.46      2.87 o 
   7   1  -5      407.65      415.04      4.07 o 
   8   1  -5      136.72      126.05      2.75 o 
   9   1  -5      114.42      114.53      2.52 o 
  10   1  -5       55.78       55.41      2.19 o 
  11   1  -5      623.53      594.91      4.82 o 
  12   1  -5      379.21      392.40      4.33 o 
  13   1  -5     5610.34     5449.00     40.17 o 
  14   1  -5       80.11      112.56      5.99 o 
  15   1  -5     4279.87     4159.71     32.75 o 
  16   1  -5      152.22      153.18      3.36 o 
  17   1  -5     1002.05      993.23      7.77 o 
  18   1  -5       12.18       10.45      2.54 o 
  19   1  -5      184.50      176.11      4.48 o 
  20   1  -5      157.35      136.82      4.32 o 
  21   1  -5      122.02      118.13      4.22 o 
  22   1  -5      144.02      150.41      4.04 o 
  23   1  -5       39.21       40.17      3.25 o 
  24   1  -5      288.81      273.55      6.54 o 
  25   1  -5      263.73      259.22      6.58 o 
  26   1  -5        6.02        5.75      3.31 o 
  27   1  -5        1.19        7.81      3.47 o 
  28   1  -5      187.99      183.92      6.21 o 
  29   1  -5      175.18      179.98      6.32 o 
  30   1  -5       17.67       17.94      4.02 o 
  31   1  -5      399.30      386.92      8.35 o 
  32   1  -5       52.96       54.44      4.93 o 
  33   1  -5      227.83      232.93      7.32 o 
  34   1  -5       28.49       27.77      4.53 o 
  35   1  -5       39.84       34.07      4.82 o 
  36   1  -5      120.06      121.13      6.52 o 
  37   1  -5        4.14        6.58      4.41 o 
   1   2  -5       46.05       39.79      3.02 o 
   2   2  -5      198.80      201.43      4.95 o 
   3   2  -5      699.30      691.53      4.59 o 
   4   2  -5     1923.91     1900.33     11.26 o 
   5   2  -5      368.25      379.73      4.11 o 
   6   2  -5     1312.20     1244.37      6.95 o 
   7   2  -5      190.45      187.96      3.05 o 
   8   2  -5      857.65      818.51      5.72 o 
   9   2  -5      844.14      779.46      5.58 o 
  10   2  -5      108.83       95.90      2.91 o 
  11   2  -5      336.86      325.79      4.29 o 
  12   2  -5      294.21      292.35      4.27 o 
  13   2  -5       93.74       86.07      3.22 o 
  14   2  -5      207.34      202.33      4.05 o 
  15   2  -5      840.85      796.35      7.26 o 
  16   2  -5      251.99      234.44      5.23 o 
  17   2  -5       56.72       55.96      3.87 o 
  18   2  -5        0.39       -2.13      2.77 o 
  19   2  -5       46.93       47.43      3.76 o 
  20   2  -5      384.39      380.07      6.93 o 
  21   2  -5       33.49       36.21      3.30 o 
  22   2  -5     1398.06     1314.70     12.98 o 
  23   2  -5      263.21      267.33      6.49 o 
  24   2  -5      424.31      419.92      7.76 o 
  25   2  -5      123.57      114.80      5.31 o 
  26   2  -5      123.60      122.55      5.44 o 
  27   2  -5       52.43       53.82      4.51 o 
  28   2  -5       10.37       13.73      3.76 o 
  29   2  -5      298.51      291.65      7.54 o 
  30   2  -5       27.24       27.75      4.24 o 
  31   2  -5       80.87       84.17      5.46 o 
  32   2  -5       62.98       61.80      5.15 o 
  33   2  -5       47.41       52.50      5.09 o 
  34   2  -5       22.94       23.20      4.49 o 
  35   2  -5      203.38      220.09      7.59 o 
  36   2  -5       30.31       28.92      4.81 o 
  37   2  -5       31.40       37.03      8.93 o 
   0   3  -5     1298.23     1284.02     10.94 o 
   1   3  -5      328.43      305.20      4.42 o 
   2   3  -5      129.26      112.06      2.83 o 
   3   3  -5      477.48      453.65      4.33 o 
   4   3  -5        6.27        4.75      1.70 o 
   5   3  -5      791.28      789.44      5.68 o 
   6   3  -5      907.51      915.87      6.22 o 
   7   3  -5     1126.07     1163.82      9.27 o 
   8   3  -5      233.29      233.68      3.92 o 
   9   3  -5      908.87      897.86      6.61 o 
  10   3  -5        7.93        5.94      1.98 o 
  11   3  -5      180.83      190.89      3.95 o 
  12   3  -5      903.50      847.36      6.95 o 
  13   3  -5      768.96      787.63      6.89 o 
  14   3  -5      130.03      147.79      4.70 o 
  15   3  -5      394.16      367.41      6.28 o 
  16   3  -5       70.57       68.29      3.82 o 
  17   3  -5      184.44      183.74      5.54 o 
  18   3  -5      686.45      678.16     11.16 o 
  19   3  -5      101.62      105.83      5.06 o 
  20   3  -5      254.81      254.47      6.39 o 
  21   3  -5      148.07      157.51      6.75 o 
  22   3  -5      184.42      183.06      7.34 o 
  23   3  -5      372.32      320.03      8.75 o 
  24   3  -5      229.74      215.83      7.77 o 
  25   3  -5       27.04       25.78      4.26 o 
  26   3  -5      358.52      377.23      8.58 o 
  27   3  -5      118.66      121.76      6.23 o 
  28   3  -5       25.66       16.13      3.99 o 
  29   3  -5       87.63       83.14      5.35 o 
  30   3  -5      206.42      192.93      6.84 o 
  31   3  -5      224.61      229.90      7.29 o 
  32   3  -5      275.51      270.96      7.86 o 
  33   3  -5      171.98      170.31      7.02 o 
  34   3  -5       20.00       18.01      4.51 o 
  35   3  -5      103.12      115.06      6.60 o 
  36   3  -5       35.76       41.46      5.65 o 
   1   4  -5      296.08      271.30      4.91 o 
   2   4  -5      116.60      112.45      3.66 o 
   3   4  -5       37.96       37.10      2.68 o 
   4   4  -5      117.27      116.58      3.81 o 
   5   4  -5      289.72      275.63      4.92 o 
   6   4  -5     2617.36     2580.34     12.86 o 
   7   4  -5      521.99      516.19      7.00 o 
   8   4  -5     2952.17     2832.05     16.79 o 
   9   4  -5      812.26      813.16      7.76 o 
  10   4  -5     1369.76     1365.44     12.12 o 
  11   4  -5      126.55      120.70      4.66 o 
  12   4  -5      530.44      508.48      7.21 o 
  13   4  -5        2.92        3.80      2.85 o 
  14   4  -5       18.46       14.72      3.00 o 
  15   4  -5      158.37      152.17      5.08 o 
  16   4  -5       32.60       33.69      3.85 o 
  17   4  -5      859.12      809.65     15.59 o 
  18   4  -5      172.85      161.10      6.71 o 
  19   4  -5       38.40       37.55      4.84 o 
  20   4  -5      240.07      250.54      8.06 o 
  21   4  -5      104.31      101.84      6.34 o 
  22   4  -5      100.16      103.23      6.60 o 
  23   4  -5      134.73      126.93      6.95 o 
  24   4  -5      572.33      545.68     11.26 o 
  25   4  -5       54.65       56.38      5.80 o 
  26   4  -5       96.92      108.79      7.10 o 
  27   4  -5      134.13      130.39      7.49 o 
  28   4  -5        1.67        0.08      4.09 o 
  29   4  -5       88.00       86.92      6.17 o 
  30   4  -5       16.07       16.82      4.69 o 
  31   4  -5      133.37      140.80      7.29 o 
  32   4  -5       92.52       95.48      6.06 o 
  33   4  -5      104.55      107.58      6.89 o 
  34   4  -5       27.15       37.61      5.51 o 
   0   5  -5      695.15      726.55     12.24 o 
   1   5  -5      681.53      656.53      8.30 o 
   2   5  -5      472.11      456.71      7.20 o 
   3   5  -5      985.81      930.39     10.62 o 
   4   5  -5      196.54      197.08      6.18 o 
   5   5  -5       40.98       40.84      4.05 o 
   6   5  -5      586.29      560.55      8.77 o 
   7   5  -5      418.23      395.78      7.84 o 
   8   5  -5       22.83       19.34      3.61 o 
   9   5  -5      119.51      129.64      5.50 o 
  10   5  -5       68.90       68.71      4.63 o 
  11   5  -5      225.21      196.66      6.25 o 
  12   5  -5      619.80      621.30     10.66 o 
  13   5  -5       25.64       28.86      4.59 o 
  14   5  -5      286.05      285.07      8.23 o 
  15   5  -5      172.97      162.51      8.11 o 
  16   5  -5      173.14      171.26      8.65 o 
  17   5  -5      713.02      688.12     15.33 o 
  18   5  -5      141.41      140.10      8.17 o 
  19   5  -5      162.77      168.71      8.69 o 
  20   5  -5      246.30      241.36     10.05 o 
  21   5  -5      189.09      179.56      9.11 o 
  22   5  -5       61.31       56.94      6.81 o 
  23   5  -5       42.26       26.73      6.15 o 
  24   5  -5      118.95      125.30      8.71 o 
  25   5  -5      399.47      418.90     12.69 o 
  26   5  -5      130.42      132.74      9.17 o 
  27   5  -5      117.12      107.80      8.68 o 
  28   5  -5       78.76       79.21      8.15 o 
  29   5  -5      143.26      144.25      9.76 o 
  30   5  -5      136.79      136.91      9.02 o 
  31   5  -5       76.22       67.00      7.87 o 
  32   5  -5       49.19       36.81      7.05 o 
  33   5  -5       15.82       10.85      6.37 o 
   1   6  -5       47.80       39.87      4.87 o 
   2   6  -5      100.91       95.03      6.18 o 
   3   6  -5      193.74      194.50      7.37 o 
   4   6  -5       70.93       70.31      5.54 o 
   5   6  -5       96.06       95.41      6.15 o 
   6   6  -5      332.74      332.12      8.84 o 
   7   6  -5      147.98      159.98      7.17 o 
   8   6  -5     1102.29     1055.18     13.94 o 
   9   6  -5      430.61      413.21      9.79 o 
  10   6  -5     1290.82     1229.02     17.48 o 
  11   6  -5        3.10        5.74      4.86 o 
  12   6  -5      112.95      122.40      8.03 o 
  13   6  -5      127.62      116.74      7.99 o 
  14   6  -5       79.34       83.29      7.13 o 
  15   6  -5       18.31       24.27      7.43 o 
  16   6  -5      686.44      648.47     14.22 o 
  17   6  -5      249.03      248.60     10.08 o 
  18   6  -5      174.28      155.60      8.90 o 
  19   6  -5        8.14        8.55      5.59 o 
  20   6  -5      110.73       94.53      8.02 o 
  21   6  -5       81.86       80.37      7.88 o 
  22   6  -5      157.70      146.11      9.02 o 
  23   6  -5        2.89        1.82      5.70 o 
  24   6  -5       12.51        7.64      6.13 o 
  25   6  -5        0.19       -3.38      5.50 o 
  26   6  -5       51.49       54.40      7.56 o 
  27   6  -5        7.13       10.75      7.49 o 
  28   6  -5      182.17      200.65     12.91 o 
  29   6  -5      138.20      151.64     12.13 o 
  30   6  -5      192.05      179.60     12.43 o 
   0   7  -5      502.13      494.25     15.20 o 
   1   7  -5      898.60      876.52     13.61 o 
   2   7  -5       61.24       59.68      5.87 o 
   3   7  -5       99.69       90.64      6.48 o 
   4   7  -5        4.32        3.67      4.48 o 
   5   7  -5       20.14       16.02      5.42 o 
   6   7  -5        9.48        9.11      5.22 o 
   7   7  -5      209.18      205.66     10.96 o 
   8   7  -5       21.91       15.71      5.49 o 
   9   7  -5      194.69      172.84      9.08 o 
  10   7  -5        3.06        3.72      5.14 o 
  11   7  -5       79.20       78.63      7.39 o 
  12   7  -5       33.25       32.16      6.17 o 
  13   7  -5      141.54      140.16      9.83 o 
  14   7  -5       97.61       96.48      8.06 o 
  15   7  -5     1576.81     1607.83     26.34 o 
  16   7  -5      152.27      185.37      9.65 o 
  17   7  -5     1030.18     1073.72     18.57 o 
  18   7  -5       86.90       83.95      8.01 o 
  19   7  -5      615.76      621.13     15.20 o 
  20   7  -5      107.85      123.19      9.08 o 
  21   7  -5      271.03      276.46     11.51 o 
  22   7  -5       20.86       27.28      7.83 o 
  23   7  -5       50.81       49.25      8.92 o 
  24   7  -5        5.21       12.88      7.44 o 
  25   7  -5      167.82      150.20     11.91 o 
  26   7  -5       31.54       25.43      8.34 o 
  27   7  -5      102.59      108.78     11.43 o 
  28   7  -5       88.14       94.54     10.98 o 
   1   8  -5      249.13      238.52     12.23 o 
   2   8  -5       24.49       17.82      8.05 o 
   3   8  -5      141.66      124.84     10.33 o 
   4   8  -5       23.05       19.66      7.04 o 
   5   8  -5       97.60       92.29      7.98 o 
   6   8  -5       26.13       17.72      6.14 o 
   7   8  -5       45.41       41.36      6.81 o 
   8   8  -5      389.71      375.37     12.20 o 
   9   8  -5      114.71      113.82      8.71 o 
  10   8  -5      508.99      510.26     13.90 o 
  11   8  -5       13.70       15.53      6.18 o 
  12   8  -5      109.15      104.26      8.64 o 
  13   8  -5       50.85       46.60      7.22 o 
  14   8  -5       81.04       71.77      7.94 o 
  15   8  -5       28.31       24.65      6.38 o 
  16   8  -5       39.82       38.08      6.90 o 
  17   8  -5        1.74        4.80      7.09 o 
  18   8  -5      214.81      220.89     13.08 o 
  19   8  -5       20.36       23.38      7.93 o 
  20   8  -5        8.26        6.57      7.39 o 
  21   8  -5       39.26       42.10      8.94 o 
  22   8  -5       38.20       33.09      8.67 o 
  23   8  -5      120.14      117.97     11.67 o 
  24   8  -5        1.60        1.53      7.28 o 
   0   9  -5        2.16       -2.68      9.74 o 
   1   9  -5      446.72      458.00     16.38 o 
   2   9  -5      106.98       97.58     10.23 o 
   3   9  -5       68.46       65.68      9.33 o 
   4   9  -5      137.27      145.83     11.58 o 
   5   9  -5        4.73        3.88      7.09 o 
   6   9  -5      114.19      123.48     11.13 o 
   7   9  -5       37.38       32.21      8.23 o 
   8   9  -5        7.19        4.57      7.14 o 
   9   9  -5      129.63      130.97     11.37 o 
  10   9  -5        7.03        6.26      6.94 o 
  11   9  -5       64.77       57.60      9.38 o 
  12   9  -5       63.15       55.95      9.33 o 
  13   9  -5       62.93       60.95      9.64 o 
  14   9  -5      300.27      325.29     15.22 o 
  15   9  -5      642.40      695.16     22.31 o 
  16   9  -5      219.18      234.45     14.05 o 
  17   9  -5      460.12      495.30     18.07 o 
  18   9  -5       25.73       44.33      9.43 o 
  19   9  -5      227.48      220.35     13.96 o 
   1  10  -5       32.08       31.66      8.48 o 
   2  10  -5       12.99       19.61      8.69 o 
   3  10  -5      126.55      131.11     11.58 o 
   4  10  -5       20.37       17.68      8.08 o 
   5  10  -5      201.55      204.41     13.48 o 
   6  10  -5       91.63      102.33     11.08 o 
   7  10  -5       56.31       64.68     10.03 o 
   8  10  -5      555.50      563.43     19.07 o 
   9  10  -5       25.22       34.74      9.09 o 
  10  10  -5      280.53      288.35     14.91 o 
  11  10  -5       26.71       32.63      9.27 o 
  12  10  -5       32.51       40.25     13.56 o 
   0   0  -4     4705.04     5630.43     48.72 o 
   4   0  -4     1351.29     1242.51      8.90 o 
   6   0  -4     3698.86     3790.56     36.27 o 
   8   0  -4      154.37      173.70      4.70 o 
  10   0  -4      236.33      234.26      6.40 o 
  12   0  -4     1362.08     1290.60     23.34 o 
  14   0  -4     1040.09     1013.79     12.52 o 
  16   0  -4     1363.00     1396.64     12.43 o 
  18   0  -4       21.89       20.03      2.64 o 
  20   0  -4      176.19      192.28      4.78 o 
  22   0  -4      668.39      713.59     17.83 o 
  24   0  -4      750.20      727.69     18.66 o 
  26   0  -4      299.15      307.51      9.54 o 
  28   0  -4       35.96       35.16      5.48 o 
  30   0  -4     1658.24     1498.13     19.67 o 
  32   0  -4     1004.90     1035.61     21.24 o 
  34   0  -4      844.23      836.31     16.25 o 
  36   0  -4        1.13       -0.74      5.32 o 
  38   0  -4        5.72       -1.01      5.65 o 
  40   0  -4      134.36      145.93     12.33 o 
   1   1  -4      540.59      550.60     10.51 o 
   2   1  -4      978.04      978.56     18.52 o 
   3   1  -4     2529.55     2456.42     40.57 o 
   4   1  -4       17.73        9.08      2.55 o 
   5   1  -4     2820.93     2822.35     23.27 o 
   6   1  -4      243.07      266.80      3.21 o 
   7   1  -4     1209.18     1161.10      5.47 o 
   8   1  -4     1032.80     1036.46      5.39 o 
   9   1  -4      411.96      395.37      3.50 o 
  10   1  -4       91.02       74.04      2.26 o 
  11   1  -4      377.58      368.60      4.44 o 
  12   1  -4      127.88      130.62      2.98 o 
  13   1  -4     1123.11     1063.36      9.05 o 
  14   1  -4       72.49       70.19      2.59 o 
  15   1  -4      497.15      500.70      4.76 o 
  16   1  -4      457.54      448.03      4.70 o 
  17   1  -4      308.31      306.81      4.12 o 
  18   1  -4      260.71      260.13      4.19 o 
  19   1  -4      370.12      382.20      4.77 o 
  20   1  -4      781.12      751.50      7.94 o 
  21   1  -4     1036.83     1033.36     11.72 o 
  22   1  -4       99.05      108.77      4.65 o 
  23   1  -4     1745.25     1703.91     13.09 o 
  24   1  -4      668.71      671.82      8.75 o 
  25   1  -4      323.88      329.55      5.23 o 
  26   1  -4      230.04      221.18      5.99 o 
  27   1  -4      167.48      168.41      5.73 o 
  28   1  -4       70.33       71.09      4.52 o 
  29   1  -4      499.53      493.29      8.50 o 
  30   1  -4       77.26       71.44      4.74 o 
  31   1  -4     1283.09     1282.29     13.29 o 
  32   1  -4       35.39       39.11      4.42 o 
  33   1  -4       61.95       67.80      5.07 o 
  34   1  -4       55.58       58.12      4.94 o 
  35   1  -4       10.28        8.88      3.97 o 
  36   1  -4       34.26       35.52      4.60 o 
  37   1  -4       56.56       60.09      5.19 o 
  38   1  -4       66.45       62.69      5.95 o 
  39   1  -4       20.79       26.95      5.96 o 
  40   1  -4        7.40       11.79      5.63 o 
   0   2  -4     2523.34     2891.44    100.35 o 
   1   2  -4     1066.61     1009.12     20.10 o 
   2   2  -4      845.17      861.72     11.64 o 
   3   2  -4      118.03      134.42      2.72 o 
   4   2  -4     1421.52     1420.62     13.89 o 
   5   2  -4      396.90      368.41      5.55 o 
   6   2  -4      771.95      754.33      7.71 o 
   7   2  -4     1568.27     1562.59      9.89 o 
   8   2  -4      255.31      285.11      3.45 o 
   9   2  -4      319.58      348.57      3.85 o 
  10   2  -4     1382.27     1379.48      9.68 o 
  11   2  -4      260.60      301.25      3.95 o 
  12   2  -4     1321.82     1346.09      7.50 o 
  13   2  -4      437.70      441.27      4.83 o 
  14   2  -4     1169.45     1182.42      7.44 o 
  15   2  -4       79.49       82.62      3.21 o 
  16   2  -4       22.95       21.93      2.36 o 
  17   2  -4      181.76      181.86      4.10 o 
  18   2  -4      595.67      561.29      6.55 o 
  19   2  -4      358.02      350.45      5.49 o 
  20   2  -4       22.45       23.37      3.94 o 
  21   2  -4      351.30      316.62      7.63 o 
  22   2  -4      118.34      109.63      5.25 o 
  23   2  -4      166.80      149.51      5.73 o 
  24   2  -4      120.96      121.93      5.57 o 
  25   2  -4      749.56      723.83      9.48 o 
  26   2  -4      119.63      123.02      5.26 o 
  27   2  -4       24.45       25.49      3.74 o 
  28   2  -4      255.38      246.84      6.63 o 
  29   2  -4       72.87       72.03      4.83 o 
  30   2  -4      351.87      334.50      7.68 o 
  31   2  -4      111.32      114.00      5.63 o 
  32   2  -4      669.47      654.90     10.18 o 
  33   2  -4       84.13       97.21      6.37 o 
  34   2  -4      336.24      344.10      8.18 o 
  35   2  -4        8.55       13.13      4.05 o 
  36   2  -4      175.85      180.43      6.86 o 
  37   2  -4        4.82        7.28      4.07 o 
  38   2  -4      218.01      213.16      8.46 o 
  39   2  -4       21.01       27.22      5.86 o 
   1   3  -4      858.04      914.70      8.60 o 
   2   3  -4      101.86      107.39      2.25 o 
   3   3  -4      821.71      859.97      7.87 o 
   4   3  -4     1494.16     1484.54     14.35 o 
   5   3  -4      589.01      596.43      6.77 o 
   6   3  -4      179.45      175.31      3.05 o 
   7   3  -4     1006.04     1010.50     10.05 o 
   8   3  -4      429.97      424.21      4.56 o 
   9   3  -4      718.50      713.80      5.77 o 
  10   3  -4      292.98      281.49      4.13 o 
  11   3  -4      455.27      453.90      4.98 o 
  12   3  -4      414.62      411.23      4.88 o 
  13   3  -4      116.89      112.45      3.44 o 
  14   3  -4      132.18      137.42      3.62 o 
  15   3  -4       98.13      104.79      3.50 o 
  16   3  -4      810.35      801.99      9.90 o 
  17   3  -4        7.70        8.95      2.58 o 
  18   3  -4      153.03      143.12      5.29 o 
  19   3  -4      261.92      244.92      7.24 o 
  20   3  -4       14.17       17.22      3.93 o 
  21   3  -4     1001.29      986.03     12.68 o 
  22   3  -4      397.87      388.29      8.93 o 
  23   3  -4      542.76      497.14      9.91 o 
  24   3  -4      103.85      115.29      6.54 o 
  25   3  -4     1001.67      978.12     12.04 o 
  26   3  -4      274.49      271.63      7.87 o 
  27   3  -4      109.12      109.18      5.86 o 
  28   3  -4      266.27      241.55      7.47 o 
  29   3  -4        6.27       11.03      3.64 o 
  30   3  -4      328.42      303.55      7.56 o 
  31   3  -4        4.31        4.55      3.72 o 
  32   3  -4       16.29       18.03      4.08 o 
  33   3  -4       52.69       48.12      4.83 o 
  34   3  -4       65.22       64.85      5.25 o 
  35   3  -4       17.23       20.45      4.36 o 
  36   3  -4       91.72       91.67      5.99 o 
  37   3  -4       72.42       77.11      6.43 o 
  38   3  -4      166.46      162.03      7.82 o 
   0   4  -4     2381.41     2408.56     36.28 o 
   1   4  -4      853.60      822.42      9.24 o 
   2   4  -4      549.47      532.04      6.62 o 
   3   4  -4      139.65      137.17      3.30 o 
   4   4  -4      594.63      597.73      5.96 o 
   5   4  -4      379.74      359.38      4.26 o 
   6   4  -4      324.86      328.12      4.25 o 
   7   4  -4       37.08       28.40      2.41 o 
   8   4  -4     1423.78     1441.55     16.20 o 
   9   4  -4      793.75      817.94      7.31 o 
  10   4  -4     1035.89     1026.42      8.13 o 
  11   4  -4      161.04      173.40      4.36 o 
  12   4  -4      768.46      791.98      6.94 o 
  13   4  -4      590.25      564.60      6.58 o 
  14   4  -4      177.25      184.02      4.54 o 
  15   4  -4        9.50       13.42      2.82 o 
  16   4  -4     1635.81     1627.62     14.29 o 
  17   4  -4      320.06      339.51      9.65 o 
  18   4  -4      901.13      906.14     12.11 o 
  19   4  -4      128.62      139.78      6.42 o 
  20   4  -4      179.02      179.94      7.34 o 
  21   4  -4     1074.90     1020.38     13.53 o 
  22   4  -4      728.86      685.11     11.67 o 
  23   4  -4      381.49      364.27      9.31 o 
  24   4  -4      580.22      550.11     12.52 o 
  25   4  -4      162.38      154.03      7.32 o 
  26   4  -4      256.19      242.21      8.31 o 
  27   4  -4      417.49      402.99     10.20 o 
  28   4  -4       79.08       82.79      5.77 o 
  29   4  -4       75.68       72.70      5.65 o 
  30   4  -4      152.90      137.57      6.79 o 
  31   4  -4      139.36      128.08      6.92 o 
  32   4  -4       84.57       81.01      6.13 o 
  33   4  -4       31.07       32.01      4.59 o 
  34   4  -4        8.43        7.99      4.34 o 
  35   4  -4       38.69       38.22      4.97 o 
  36   4  -4      166.55      186.05      8.25 o 
  37   4  -4       66.27       79.73      6.75 o 
   1   5  -4      159.52      147.88      3.51 o 
   2   5  -4      309.51      312.96      4.56 o 
   3   5  -4      169.41      173.19      3.91 o 
   4   5  -4      623.04      656.84      9.76 o 
   5   5  -4        0.96        0.81      2.18 o 
   6   5  -4      325.90      341.61      5.17 o 
   7   5  -4     1050.74     1040.49     11.23 o 
   8   5  -4     1171.31     1223.03     16.54 o 
   9   5  -4      400.72      386.70      7.60 o 
  10   5  -4      800.31      767.32      8.57 o 
  11   5  -4     1385.62     1334.27     12.10 o 
  12   5  -4      132.67      137.55      5.44 o 
  13   5  -4       35.75       32.32      4.31 o 
  14   5  -4      370.95      369.06      8.46 o 
  15   5  -4       45.41       42.69      4.59 o 
  16   5  -4      521.18      525.63     10.07 o 
  17   5  -4      369.35      345.71      8.73 o 
  18   5  -4      241.18      222.19      8.89 o 
  19   5  -4      140.63      129.12      7.81 o 
  20   5  -4      182.23      180.99     13.73 o 
  21   5  -4      630.16      585.11     15.51 o 
  22   5  -4      154.12      145.18      8.43 o 
  23   5  -4       95.34       93.70      7.51 o 
  24   5  -4       31.32       31.24      6.04 o 
  25   5  -4      729.85      662.55     14.63 o 
  26   5  -4      137.08      140.35      8.98 o 
  27   5  -4      279.32      281.92     10.96 o 
  28   5  -4       90.03       96.77      8.33 o 
  29   5  -4      186.62      179.44      9.73 o 
  30   5  -4       97.28       92.71      8.29 o 
  31   5  -4       26.00       23.40      5.54 o 
  32   5  -4       18.30       16.44      5.51 o 
  33   5  -4      196.85      197.37      9.10 o 
  34   5  -4      197.99      192.16      9.35 o 
  35   5  -4       39.39       42.64      6.65 o 
  36   5  -4       79.17       76.86      8.68 o 
   0   6  -4     1052.02     1061.22     29.37 o 
   1   6  -4      441.08      425.89      9.50 o 
   2   6  -4     1683.87     1664.46     29.50 o 
   3   6  -4      222.50      220.28      5.60 o 
   4   6  -4      428.83      428.20      8.37 o 
   5   6  -4      443.18      444.19      8.23 o 
   6   6  -4      607.82      579.14     12.38 o 
   7   6  -4      126.44      135.70      5.59 o 
   8   6  -4       67.88       69.24      4.56 o 
   9   6  -4      432.63      416.83     12.53 o 
  10   6  -4      681.74      655.44     13.83 o 
  11   6  -4       56.64       48.22      4.82 o 
  12   6  -4      158.48      149.23      6.64 o 
  13   6  -4      123.53      128.26      7.50 o 
  14   6  -4      141.93      144.77      8.01 o 
  15   6  -4       68.48       65.32      6.49 o 
  16   6  -4      345.59      307.43     10.27 o 
  17   6  -4       22.15       20.72      5.30 o 
  18   6  -4       92.95       84.63      7.33 o 
  19   6  -4      465.80      443.38     12.12 o 
  20   6  -4      671.54      646.15     14.19 o 
  21   6  -4       53.53       38.61      6.38 o 
  22   6  -4      182.93      165.41      9.28 o 
  23   6  -4      199.11      185.38      9.52 o 
  24   6  -4      157.22      155.89      9.38 o 
  25   6  -4      319.68      324.09     11.79 o 
  26   6  -4      243.24      262.42     11.12 o 
  27   6  -4       76.57       71.42      7.68 o 
  28   6  -4      252.01      244.60     10.83 o 
  29   6  -4       75.13       71.01      8.04 o 
  30   6  -4       74.40       81.78      8.23 o 
  31   6  -4       16.50       10.40      6.51 o 
  32   6  -4      124.83      120.62     10.89 o 
  33   6  -4       35.40       35.16      7.28 o 
  34   6  -4      113.88      109.43      9.61 o 
   1   7  -4       48.69       47.00      7.03 o 
   2   7  -4      130.49      123.57      7.83 o 
   3   7  -4       59.55       63.32      6.50 o 
   4   7  -4      140.28      142.49      8.25 o 
   5   7  -4      606.01      596.22     12.97 o 
   6   7  -4       34.61       35.45      5.79 o 
   7   7  -4      964.19      976.28     15.97 o 
   8   7  -4      166.27      170.06      8.62 o 
   9   7  -4     1040.92      989.49     16.24 o 
  10   7  -4      103.67      110.24      7.82 o 
  11   7  -4      437.19      418.80     11.68 o 
  12   7  -4      124.94      126.28      8.27 o 
  13   7  -4      710.29      665.57     19.91 o 
  14   7  -4       21.16       23.11      5.69 o 
  15   7  -4      169.30      156.62      8.84 o 
  16   7  -4       43.61       37.99      6.16 o 
  17   7  -4      424.29      393.11     12.13 o 
  18   7  -4      142.54      136.12      8.82 o 
  19   7  -4      189.59      184.70      9.64 o 
  20   7  -4      174.96      169.39     12.43 o 
  21   7  -4        5.76       -5.36      5.36 o 
  22   7  -4       59.46       61.84      7.46 o 
  23   7  -4      101.12       96.47      8.51 o 
  24   7  -4       46.82       47.92      7.14 o 
  25   7  -4      125.99      133.70      9.49 o 
  26   7  -4       13.72        5.51      5.97 o 
  27   7  -4       85.59       74.70      8.41 o 
  28   7  -4       28.92       40.96      7.51 o 
  29   7  -4       50.37       57.95     10.17 o 
  30   7  -4       17.63        4.19      7.64 o 
  31   7  -4      164.41      171.68     13.16 o 
   0   8  -4     1388.79     1368.63     33.19 o 
   1   8  -4        6.33        7.86      6.58 o 
   2   8  -4     1381.47     1313.86     22.87 o 
   3   8  -4      275.10      261.68     11.88 o 
   4   8  -4      237.36      206.64     13.56 o 
   5   8  -4        3.47       -0.95      6.03 o 
   6   8  -4        8.09       -1.02      5.98 o 
   7   8  -4       74.46       78.73      8.54 o 
   8   8  -4      300.05      272.97     12.63 o 
   9   8  -4       25.29       21.98      7.18 o 
  10   8  -4      133.60      110.73     10.02 o 
  11   8  -4       34.02       38.22      7.74 o 
  12   8  -4      138.76      136.58     10.29 o 
  13   8  -4      282.09      285.92     13.18 o 
  14   8  -4      484.41      494.19     17.51 o 
  15   8  -4       39.25       37.96      8.19 o 
  16   8  -4      235.92      240.78     12.78 o 
  17   8  -4       61.38       55.32      8.62 o 
  18   8  -4      277.90      258.65     13.04 o 
  19   8  -4        7.02       11.15      8.90 o 
  20   8  -4      134.11      116.81     10.93 o 
  21   8  -4       23.99       19.74      7.74 o 
  22   8  -4       64.95       64.50      9.29 o 
  23   8  -4       15.35        7.70      7.42 o 
  24   8  -4      113.14      117.59     11.33 o 
  25   8  -4       43.03       47.24      8.83 o 
  26   8  -4      344.92      354.15     20.62 o 
  27   8  -4        6.58        7.91      7.60 o 
  28   8  -4       80.17       67.53     10.28 o 
   1   9  -4      105.18      104.25     10.23 o 
   2   9  -4       98.03       85.70      9.42 o 
   3   9  -4      100.13       95.09      9.93 o 
   4   9  -4      202.22      213.82     14.62 o 
   5   9  -4       69.24       56.53      8.79 o 
   6   9  -4      133.93      113.49     10.43 o 
   7   9  -4       76.66       80.43      9.53 o 
   8   9  -4       47.21       53.62      8.82 o 
   9   9  -4     1159.94     1119.40     23.32 o 
  10   9  -4       80.40       69.52      9.39 o 
  11   9  -4       51.91       52.29      8.85 o 
  12   9  -4       25.64       28.84      7.88 o 
  13   9  -4      269.11      239.79     12.95 o 
  14   9  -4      276.70      275.18     13.93 o 
  15   9  -4       88.65       89.36     10.17 o 
  16   9  -4        2.03        7.65      7.39 o 
  17   9  -4      291.82      283.40     14.08 o 
  18   9  -4       69.37       81.36     10.43 o 
  19   9  -4       45.56       59.08      9.33 o 
  20   9  -4       19.31       22.50      8.27 o 
  21   9  -4       18.53       11.87      7.66 o 
  22   9  -4       79.08       82.73     10.73 o 
  23   9  -4      126.97      117.98     11.83 o 
  24   9  -4       99.32      106.09     11.78 o 
   0  10  -4      476.75      457.01     23.87 o 
   1  10  -4        3.26        8.90      7.26 o 
   2  10  -4      184.51      194.92     12.54 o 
   3  10  -4      186.14      168.30     12.02 o 
   4  10  -4        8.75        9.53     10.10 o 
   5  10  -4       49.23       50.27      9.19 o 
   6  10  -4       10.29        3.53      7.37 o 
   7  10  -4       24.35       25.06      9.11 o 
   8  10  -4      116.30      118.07     11.03 o 
   9  10  -4       67.85       59.76      9.69 o 
  10  10  -4      342.18      340.74     15.28 o 
  11  10  -4      407.98      422.14     16.83 o 
  12  10  -4       23.40       23.10      8.13 o 
  13  10  -4      182.00      187.54     12.83 o 
  14  10  -4       29.90       36.36      9.04 o 
  15  10  -4       32.56       26.83      8.73 o 
  16  10  -4       98.95      106.78     11.43 o 
  17  10  -4       20.38       20.19      8.64 o 
  18  10  -4       23.35       18.75     13.42 o 
   1  11  -4       14.93       12.28      8.44 o 
   2  11  -4       92.60       93.38     11.08 o 
   3  11  -4      130.84      133.46     12.48 o 
   4  11  -4      163.86      154.33     13.08 o 
   5  11  -4       28.57       21.82      8.74 o 
   6  11  -4       76.83       71.54     10.63 o 
   7  11  -4       84.21       79.12     10.93 o 
   8  11  -4       62.50       86.53     11.13 o 
   9  11  -4      145.20      174.38     13.58 o 
   2   0  -3     1637.16     1938.29     17.97 o 
   4   0  -3      838.53      860.81     26.89 o 
   6   0  -3     6123.78     6343.27    171.12 o 
   8   0  -3     1915.47     1998.01     53.39 o 
  10   0  -3     3471.93     3832.55     41.16 o 
  12   0  -3      282.90      347.04      4.86 o 
  14   0  -3      714.53      662.68      9.81 o 
  16   0  -3     2650.50     2601.98     20.17 o 
  18   0  -3      914.39      928.34     11.41 o 
  20   0  -3     1125.69     1074.90     13.27 o 
  22   0  -3      748.93      723.76     11.68 o 
  24   0  -3     1381.51     1320.48     15.84 o 
  26   0  -3       89.16       79.08      6.08 o 
  28   0  -3      901.19      859.94     19.67 o 
  30   0  -3        3.00        0.94      4.35 o 
  32   0  -3      582.52      572.85     14.49 o 
  34   0  -3       36.24       39.40      6.12 o 
  36   0  -3      285.67      304.74     10.91 o 
  38   0  -3      193.14      177.75     12.23 o 
  40   0  -3      125.70      117.87     11.33 o 
  42   0  -3      200.14      207.74     13.48 o 
   0   1  -3      215.34      222.62      3.91 o 
   1   1  -3      337.35      442.97      9.12 o 
   2   1  -3      950.95      972.40     19.75 o 
   3   1  -3      897.51     1050.11     21.99 o 
   4   1  -3      461.45      468.87      7.58 o 
   5   1  -3      948.37      891.16     12.12 o 
   6   1  -3      882.26      910.62     13.32 o 
   7   1  -3     1261.21     1267.08     17.99 o 
   8   1  -3      207.76      178.36      2.29 o 
   9   1  -3      561.25      580.80      5.18 o 
  10   1  -3      105.23      114.62      2.38 o 
  11   1  -3     1006.81     1003.03      5.71 o 
  12   1  -3     1041.60     1004.08      5.90 o 
  13   1  -3     5363.91     5386.04     38.59 o 
  14   1  -3      469.10      488.65      8.36 o 
  15   1  -3     6612.40     6596.30     53.63 o 
  16   1  -3      547.20      562.52      7.28 o 
  17   1  -3     1009.47     1082.46      6.66 o 
  18   1  -3      165.50      170.23      4.02 o 
  19   1  -3      985.62      929.96      8.47 o 
  20   1  -3      116.44      108.08      4.11 o 
  21   1  -3       72.20       68.12      3.65 o 
  22   1  -3      270.27      285.82      4.56 o 
  23   1  -3       94.56       92.67      4.22 o 
  24   1  -3      547.74      534.31      7.66 o 
  25   1  -3      786.26      774.98      9.09 o 
  26   1  -3      142.21      145.70      5.09 o 
  27   1  -3      447.17      430.47      7.40 o 
  28   1  -3       26.19       30.30      3.66 o 
  29   1  -3      138.19      140.04      5.28 o 
  30   1  -3       28.62       35.37      3.92 o 
  31   1  -3      408.83      376.71      7.63 o 
  32   1  -3      171.64      180.13      6.09 o 
  33   1  -3      420.84      388.10      7.83 o 
  34   1  -3       57.98       55.55      4.58 o 
  35   1  -3       16.51       16.12      3.94 o 
  36   1  -3       95.28       95.62      5.51 o 
  37   1  -3       77.93       79.12      5.97 o 
  38   1  -3       48.12       47.33      6.28 o 
  39   1  -3      112.70      120.03      8.03 o 
  40   1  -3        6.18        8.01      5.25 o 
  41   1  -3       83.39       84.00      7.56 o 
  42   1  -3        7.31       14.95      5.86 o 
   1   2  -3     2050.93     2119.37     22.38 o 
   2   2  -3      195.70      174.97      2.64 o 
   3   2  -3     1227.10     1316.47     14.45 o 
   4   2  -3     8109.87     8413.35    102.59 o 
   5   2  -3      945.13     1023.94     11.10 o 
   6   2  -3      472.21      449.10      3.75 o 
   7   2  -3      352.11      370.91      5.17 o 
   8   2  -3     1977.55     2133.49     24.27 o 
   9   2  -3     1152.86     1105.89      9.62 o 
  10   2  -3      199.73      160.44      2.89 o 
  11   2  -3      716.30      698.31      5.17 o 
  12   2  -3       53.60       51.58      2.25 o 
  13   2  -3      636.04      649.37      5.33 o 
  14   2  -3      835.67      808.75      6.30 o 
  15   2  -3      638.24      610.75      5.31 o 
  16   2  -3      909.53      923.84      7.47 o 
  17   2  -3      212.22      206.70      4.70 o 
  18   2  -3      847.67      861.36      9.11 o 
  19   2  -3      191.75      198.67      6.13 o 
  20   2  -3      114.61      128.88      5.33 o 
  21   2  -3     1059.67     1066.83     11.28 o 
  22   2  -3     3735.20     3582.23     23.70 o 
  23   2  -3      442.98      458.32     10.37 o 
  24   2  -3      206.45      192.25      5.05 o 
  25   2  -3      419.99      403.13      8.37 o 
  26   2  -3      418.85      399.77      5.94 o 
  27   2  -3      246.77      240.93      6.20 o 
  28   2  -3       54.89       54.80      4.16 o 
  29   2  -3      768.23      741.49     13.41 o 
  30   2  -3       50.94       57.30      4.32 o 
  31   2  -3       20.57       18.88      3.68 o 
  32   2  -3      169.52      170.24      6.03 o 
  33   2  -3       46.92       54.38      4.57 o 
  34   2  -3      120.22      126.64      5.82 o 
  35   2  -3      103.72      123.05      5.83 o 
  36   2  -3      177.03      192.58      6.78 o 
  37   2  -3       12.99       19.33      4.76 o 
  38   2  -3      194.10      195.70      8.01 o 
  39   2  -3       20.22       27.10      5.83 o 
  40   2  -3      416.88      453.92     15.62 o 
  41   2  -3      136.41      154.05      8.78 o 
   0   3  -3      796.93      809.67     12.70 o 
   1   3  -3     1575.74     1615.60     20.78 o 
   2   3  -3       29.82       28.00      1.47 o 
   3   3  -3     1170.72     1314.35     14.96 o 
   4   3  -3      157.80      167.88      3.07 o 
   5   3  -3     1213.16     1268.45     16.35 o 
   6   3  -3      255.79      256.54      4.91 o 
   7   3  -3     1540.20     1683.31     20.89 o 
   8   3  -3      509.14      485.72      6.05 o 
   9   3  -3     1811.04     1952.95     15.77 o 
  10   3  -3       22.72       23.03      1.86 o 
  11   3  -3      457.41      475.34      4.85 o 
  12   3  -3      422.51      382.00      4.59 o 
  13   3  -3      763.18      722.46      5.99 o 
  14   3  -3      343.34      331.71      4.98 o 
  15   3  -3      732.56      702.11      7.46 o 
  16   3  -3       52.07       56.26      3.55 o 
  17   3  -3      630.90      628.20      8.14 o 
  18   3  -3      636.51      630.59      9.64 o 
  19   3  -3       96.05      104.61      5.29 o 
  20   3  -3      140.56      146.09      6.01 o 
  21   3  -3      194.68      199.28      6.56 o 
  22   3  -3     1164.34     1108.99     13.21 o 
  23   3  -3      229.14      212.64      6.12 o 
  24   3  -3      124.27      124.06      7.24 o 
  25   3  -3     1377.65     1254.69     16.24 o 
  26   3  -3      729.17      722.23     12.01 o 
  27   3  -3      154.27      165.05      8.19 o 
  28   3  -3      112.66      115.13      5.84 o 
  29   3  -3      338.28      336.41      8.24 o 
  30   3  -3       55.95       57.12      4.45 o 
  31   3  -3      273.57      273.63      7.02 o 
  32   3  -3       75.46       81.28      5.10 o 
  33   3  -3       93.53      105.41      5.55 o 
  34   3  -3      389.40      378.86      8.22 o 
  35   3  -3      199.32      198.86      6.73 o 
  36   3  -3      218.15      214.81      7.93 o 
  37   3  -3       41.86       54.82      5.63 o 
  38   3  -3      162.56      160.21      7.73 o 
  39   3  -3      161.19      164.90      9.03 o 
  40   3  -3       89.37      106.98      8.17 o 
  41   3  -3       14.43       17.97      5.92 o 
   1   4  -3      398.56      436.88      5.19 o 
   2   4  -3      358.98      395.34      4.54 o 
   3   4  -3      777.17      792.83      9.54 o 
   4   4  -3      157.61      146.52      2.76 o 
   5   4  -3      190.82      177.25      3.09 o 
   6   4  -3     2284.18     2323.65     30.28 o 
   7   4  -3      490.85      494.14      6.63 o 
   8   4  -3     4826.19     4991.67     60.89 o 
   9   4  -3     1024.24      971.92      6.94 o 
  10   4  -3     1215.50     1241.97      8.84 o 
  11   4  -3      297.95      282.89      4.79 o 
  12   4  -3      374.23      390.04      5.34 o 
  13   4  -3      104.04       97.65      3.71 o 
  14   4  -3       93.67       83.90      3.77 o 
  15   4  -3      676.13      663.60      9.82 o 
  16   4  -3      376.16      360.97      6.95 o 
  17   4  -3      551.06      539.13      9.27 o 
  18   4  -3       59.57       60.73      4.78 o 
  19   4  -3      374.32      375.19      8.23 o 
  20   4  -3      262.96      281.33     10.64 o 
  21   4  -3      385.51      365.85      8.64 o 
  22   4  -3      664.63      590.30     12.56 o 
  23   4  -3       28.81       35.34      4.07 o 
  24   4  -3      697.48      672.60      9.73 o 
  25   4  -3       33.83       36.51      4.19 o 
  26   4  -3        4.84        7.83      4.17 o 
  27   4  -3      109.17      102.34      6.58 o 
  28   4  -3      141.62      139.77      6.29 o 
  29   4  -3      366.21      367.58      8.81 o 
  30   4  -3       56.12       55.28      5.24 o 
  31   4  -3      153.70      145.71      6.90 o 
  32   4  -3      198.44      184.45      7.20 o 
  33   4  -3      264.84      243.75      8.14 o 
  34   4  -3      128.98      131.60      6.59 o 
  35   4  -3       39.29       43.50      6.02 o 
  36   4  -3      320.25      339.05     10.66 o 
  37   4  -3      245.80      260.55      9.95 o 
  38   4  -3      499.90      556.44     13.22 o 
  39   4  -3       23.01       34.06      7.16 o 
   0   5  -3     2530.97     2687.63     46.25 o 
   1   5  -3      768.12      765.61      9.72 o 
   2   5  -3      370.00      376.92      4.70 o 
   3   5  -3     1594.81     1650.27     23.52 o 
   4   5  -3      227.03      231.56      3.61 o 
   5   5  -3      134.86      133.00      3.27 o 
   6   5  -3     1554.46     1628.05     23.49 o 
   7   5  -3      888.70      949.88      7.27 o 
   8   5  -3      680.73      700.73      8.72 o 
   9   5  -3       97.58      105.21      3.69 o 
  10   5  -3      649.30      672.79      7.61 o 
  11   5  -3       65.68       56.03      3.75 o 
  12   5  -3      503.68      490.29     12.40 o 
  13   5  -3      191.69      180.25      5.56 o 
  14   5  -3      287.03      262.50      6.31 o 
  15   5  -3      449.74      428.59      7.60 o 
  16   5  -3      205.01      197.57      6.03 o 
  17   5  -3     1119.79     1083.50     11.61 o 
  18   5  -3      415.61      413.83      8.93 o 
  19   5  -3       90.69       94.47      5.84 o 
  20   5  -3      567.51      546.84     10.14 o 
  21   5  -3      361.76      321.69      8.36 o 
  22   5  -3       47.63       50.55      4.92 o 
  23   5  -3      747.68      665.27     11.53 o 
  24   5  -3       77.88       85.12      7.09 o 
  25   5  -3      389.37      366.79     11.15 o 
  26   5  -3      350.12      338.77     13.17 o 
  27   5  -3      195.06      190.91      9.41 o 
  28   5  -3       64.53       62.61      6.94 o 
  29   5  -3      194.44      189.66      9.68 o 
  30   5  -3      121.66      126.80      7.39 o 
  31   5  -3       80.93       83.55      6.73 o 
  32   5  -3        1.15        0.55      4.64 o 
  33   5  -3       81.69       74.22      6.75 o 
  34   5  -3      107.67      104.08      7.64 o 
  35   5  -3       63.36       57.82      6.72 o 
  36   5  -3      152.51      156.98      8.79 o 
  37   5  -3      149.63      157.02      9.01 o 
  38   5  -3      267.25      273.60     12.06 o 
   1   6  -3      244.56      241.27      4.34 o 
   2   6  -3       18.49       19.97      2.36 o 
   3   6  -3      395.41      408.46      8.93 o 
   4   6  -3      569.37      547.93      8.28 o 
   5   6  -3      262.05      263.17      6.12 o 
   6   6  -3      379.08      381.44      8.92 o 
   7   6  -3      620.40      625.52     12.54 o 
   8   6  -3     1473.52     1467.96     28.04 o 
   9   6  -3       62.53       52.64      3.53 o 
  10   6  -3      426.69      418.45      8.66 o 
  11   6  -3       94.61       95.09      4.41 o 
  12   6  -3      465.47      466.00      8.16 o 
  13   6  -3      147.66      146.42      5.69 o 
  14   6  -3       80.96       75.41      4.66 o 
  15   6  -3       80.63       81.54      4.86 o 
  16   6  -3      202.43      201.46      6.39 o 
  17   6  -3      107.02      103.53      5.47 o 
  18   6  -3       91.48       84.74      5.11 o 
  19   6  -3        4.37       -0.49      3.69 o 
  20   6  -3      301.25      304.32     10.31 o 
  21   6  -3        3.56        3.19      4.99 o 
  22   6  -3       91.94       98.30      7.55 o 
  23   6  -3       79.02       79.16      7.22 o 
  24   6  -3      121.13      127.93      8.25 o 
  25   6  -3      177.66      167.09      9.33 o 
  26   6  -3       23.03       27.71      6.16 o 
  27   6  -3       19.65       13.31      5.79 o 
  28   6  -3       90.41       89.50      8.01 o 
  29   6  -3      196.71      176.28      9.57 o 
  30   6  -3      322.68      336.41     12.30 o 
  31   6  -3      106.61      107.48     10.47 o 
  32   6  -3      153.58      163.02      9.81 o 
  33   6  -3       72.09       67.06      8.15 o 
  34   6  -3       30.08       31.79      7.11 o 
  35   6  -3       16.39       12.07      6.63 o 
  36   6  -3      339.80      337.65     13.17 o 
   0   7  -3      683.65      667.47     15.01 o 
   1   7  -3     2631.06     2589.14     17.89 o 
   2   7  -3       10.11        4.03      3.28 o 
   3   7  -3      310.84      310.74      7.65 o 
   4   7  -3       15.82       11.84      2.71 o 
   5   7  -3      348.87      339.15      9.31 o 
   6   7  -3      822.68      802.24     19.06 o 
   7   7  -3      694.42      703.87     16.39 o 
   8   7  -3      605.83      616.80     14.28 o 
   9   7  -3      404.56      404.23      9.01 o 
  10   7  -3      334.71      318.60      8.26 o 
  11   7  -3      227.60      215.98      7.27 o 
  12   7  -3      571.93      558.78     10.40 o 
  13   7  -3      425.11      433.17      9.53 o 
  14   7  -3       75.10       72.29      6.28 o 
  15   7  -3     1270.59     1337.70     22.42 o 
  16   7  -3       12.96       15.58      6.34 o 
  17   7  -3      938.35      973.11     23.73 o 
  18   7  -3       83.20       93.14      9.19 o 
  19   7  -3      861.11      842.49     19.27 o 
  20   7  -3       67.56       55.46      8.00 o 
  21   7  -3       25.32       29.49      7.04 o 
  22   7  -3       21.55       14.43      6.64 o 
  23   7  -3       33.23       33.25      7.43 o 
  24   7  -3      101.25       91.20      9.74 o 
  25   7  -3      248.05      262.53     13.03 o 
  26   7  -3      149.30      128.84     11.17 o 
  27   7  -3      127.22      124.01     12.71 o 
  28   7  -3       52.67       41.75      8.73 o 
  29   7  -3       74.91       67.99      9.82 o 
  30   7  -3       32.84       36.18      8.59 o 
  31   7  -3       24.54       21.94      8.13 o 
  32   7  -3       60.83       68.38      9.88 o 
  33   7  -3       22.74       21.23      8.74 o 
  34   7  -3      111.90      103.09      9.65 o 
   1   8  -3       41.30       41.45      7.18 o 
   2   8  -3       29.88       21.35      5.20 o 
   3   8  -3       96.99       83.54      6.76 o 
   4   8  -3     1118.20     1114.31     16.50 o 
   5   8  -3      614.64      600.99     12.83 o 
   6   8  -3      165.84      157.23      8.37 o 
   7   8  -3        5.64        1.98      4.83 o 
   8   8  -3      798.99      778.85     25.14 o 
   9   8  -3      136.40      129.90      9.44 o 
  10   8  -3      402.12      376.43     13.38 o 
  11   8  -3       44.74       46.39      7.44 o 
  12   8  -3      224.49      208.55     11.28 o 
  13   8  -3       27.54       20.45      6.77 o 
  14   8  -3      201.59      181.66     10.63 o 
  15   8  -3       30.37       24.65      6.99 o 
  16   8  -3      295.65      247.70     12.23 o 
  17   8  -3       62.04       58.76      8.26 o 
  18   8  -3       38.14       40.76      7.80 o 
  19   8  -3       13.44       15.25      6.84 o 
  20   8  -3      101.31       93.68      9.83 o 
  21   8  -3       54.48       47.66      8.69 o 
  22   8  -3      431.75      412.87     15.33 o 
  23   8  -3      269.12      270.28     13.92 o 
  24   8  -3       84.27       95.44     10.28 o 
  25   8  -3       13.92        6.38      6.99 o 
  26   8  -3      265.25      247.21     13.58 o 
  27   8  -3      102.87      104.10     11.13 o 
  28   8  -3       72.16       85.23     10.83 o 
  29   8  -3      108.37      113.70     11.68 o 
  30   8  -3      704.66      682.89     20.62 o 
  31   8  -3       41.34       31.35      8.98 o 
   0   9  -3      126.53      116.79     13.84 o 
   1   9  -3      692.70      670.77     18.07 o 
   2   9  -3       27.76       28.30      7.34 o 
   3   9  -3        2.38       -6.53      6.71 o 
   4   9  -3      418.22      407.86     14.93 o 
   5   9  -3       85.26       83.53      8.98 o 
   6   9  -3      166.90      161.53     12.00 o 
   7   9  -3      103.08      104.97      9.98 o 
   8   9  -3      151.53      132.01     10.38 o 
   9   9  -3       90.55       80.16      9.10 o 
  10   9  -3      221.98      208.35     11.84 o 
  11   9  -3       10.64        7.80      6.64 o 
  12   9  -3      129.55      116.23      9.98 o 
  13   9  -3      454.95      469.82     16.27 o 
  14   9  -3      580.41      558.91     17.32 o 
  15   9  -3      249.09      258.43     15.82 o 
  16   9  -3       62.26       69.91      9.64 o 
  17   9  -3      641.39      635.54     18.62 o 
  18   9  -3       84.20       82.34     10.24 o 
  19   9  -3      179.58      189.30     19.42 o 
  20   9  -3       19.10       18.61      7.97 o 
  21   9  -3      131.63      130.54     11.13 o 
  22   9  -3        1.07        2.11      7.38 o 
  23   9  -3       52.32       46.17      9.09 o 
  24   9  -3       10.96        1.03      7.29 o 
  25   9  -3        0.97        2.97      7.69 o 
  26   9  -3       50.24       63.54     10.24 o 
  27   9  -3      317.82      317.66     15.72 o 
   1  10  -3        9.78        9.37      7.18 o 
   2  10  -3       41.78       50.10      8.60 o 
   3  10  -3      267.52      251.55     12.98 o 
   4  10  -3       87.04       76.27      9.58 o 
   5  10  -3       64.57       65.56      9.24 o 
   6  10  -3      274.10      269.18     13.28 o 
   7  10  -3      284.64      279.72     14.12 o 
   8  10  -3      134.36      130.84     11.48 o 
   9  10  -3      105.50       96.61     10.19 o 
  10  10  -3      232.68      252.08     13.82 o 
  11  10  -3      264.58      255.95     13.28 o 
  12  10  -3       67.17       61.78      9.53 o 
  13  10  -3      194.71      197.70     12.98 o 
  14  10  -3      114.82       98.86     10.54 o 
  15  10  -3       41.09       45.19      9.24 o 
  16  10  -3       18.90       16.64      7.73 o 
  17  10  -3       86.92       87.88     10.63 o 
  18  10  -3       81.68       73.14     10.38 o 
  19  10  -3       16.04       11.24      7.58 o 
  20  10  -3       41.83       42.99      9.13 o 
  21  10  -3      107.37      125.20     12.36 o 
  22  10  -3       19.52       26.34      8.99 o 
   0  11  -3      347.55      331.32     22.17 o 
   1  11  -3      214.59      216.78     13.78 o 
   2  11  -3      194.01      196.70     13.15 o 
   3  11  -3       49.33       44.80      9.17 o 
   4  11  -3        3.95        0.98      7.69 o 
   5  11  -3      162.64      182.59     13.23 o 
   6  11  -3       70.59       68.98     12.85 o 
   7  11  -3      250.94      262.06     18.57 o 
   8  11  -3       98.38      113.82     11.52 o 
   9  11  -3      117.54      126.70     12.03 o 
  10  11  -3       11.00        8.15      7.70 o 
  11  11  -3        2.83        3.38      7.54 o 
  12  11  -3       96.16      107.08     11.78 o 
  13  11  -3       45.80       61.50     10.73 o 
  14  11  -3      118.13      125.28     12.42 o 
  15  11  -3       89.89       88.23     11.28 o 
  16  11  -3      107.21      110.62     11.98 o 
   2   0  -2    26385.38    28234.77     98.85 o 
   4   0  -2      298.18      318.16      3.21 o 
   6   0  -2     4507.98     4789.80    112.00 o 
   8   0  -2      395.39      360.29      4.96 o 
  10   0  -2      921.17      953.27     11.07 o 
  12   0  -2      832.84      818.57      6.70 o 
  14   0  -2      126.29      136.40      3.82 o 
  16   0  -2     2275.34     2405.23     12.71 o 
  18   0  -2     1142.77     1085.65     10.37 o 
  20   0  -2     1636.12     1594.49     15.03 o 
  22   0  -2      785.87      743.50     11.19 o 
  24   0  -2     1503.51     1421.32     15.56 o 
  26   0  -2     1335.07     1371.97     25.22 o 
  28   0  -2     1276.81     1219.65     24.64 o 
  30   0  -2     1039.72      915.12     14.27 o 
  32   0  -2      926.25      863.38     27.34 o 
  34   0  -2     1026.66      990.36     15.71 o 
  36   0  -2      152.52      153.63      8.42 o 
  38   0  -2      180.25      191.89     18.57 o 
  40   0  -2      122.42      131.23     14.69 o 
  42   0  -2        5.19        5.12      7.27 o 
   1   1  -2     1340.63     1375.67     26.20 o 
   2   1  -2     3194.24     3287.84     67.51 o 
   3   1  -2     3224.12     3442.48     37.57 o 
   4   1  -2     2324.27     2354.77     31.54 o 
   5   1  -2     3676.76     3923.24     44.12 o 
   6   1  -2      243.82      257.22      3.20 o 
   7   1  -2      872.08      865.62      4.40 o 
   8   1  -2     1813.63     1787.21      6.63 o 
   9   1  -2     7687.59     7581.34     40.64 o 
  10   1  -2      942.48      962.38      5.04 o 
  11   1  -2     2825.21     2692.71     15.86 o 
  12   1  -2      276.36      304.80      3.12 o 
  13   1  -2      711.86      686.42      7.99 o 
  14   1  -2      335.68      371.37      4.25 o 
  15   1  -2     2301.19     2518.27     14.23 o 
  16   1  -2      623.75      620.99      5.18 o 
  17   1  -2      276.49      271.17      4.41 o 
  18   1  -2      360.16      402.69      4.43 o 
  19   1  -2      568.27      538.75      5.59 o 
  20   1  -2      526.80      540.05      5.30 o 
  21   1  -2      317.49      304.58      4.19 o 
  22   1  -2      298.64      284.85      4.60 o 
  23   1  -2     1168.95     1107.60     10.58 o 
  24   1  -2       50.69       52.57      3.42 o 
  25   1  -2      285.55      270.94      5.64 o 
  26   1  -2      444.55      419.81      6.89 o 
  27   1  -2      585.27      543.11      7.82 o 
  28   1  -2      435.86      426.77      7.92 o 
  29   1  -2      915.37      937.44     11.98 o 
  30   1  -2      112.76      120.66      4.99 o 
  31   1  -2      459.74      477.11      7.89 o 
  32   1  -2       27.32       32.91      3.79 o 
  33   1  -2       62.27       70.99      4.53 o 
  34   1  -2       53.47       55.75      4.38 o 
  35   1  -2      305.63      299.00      7.02 o 
  36   1  -2       89.33       96.49      5.87 o 
  37   1  -2      220.78      222.99      8.72 o 
  38   1  -2       17.58       16.28      5.17 o 
  39   1  -2       73.33       69.45      6.72 o 
  40   1  -2       62.70       80.79      7.11 o 
  41   1  -2      118.72      117.27      8.02 o 
  42   1  -2       16.15       22.77      5.73 o 
  43   1  -2       61.75       67.26      7.24 o 
   0   2  -2    13194.97    13955.76    286.62 o 
   1   2  -2     1782.95     1781.89     26.38 o 
   2   2  -2     7396.19     7656.74     93.65 o 
   3   2  -2       54.42       45.43      2.45 o 
   4   2  -2     1377.87     1424.45     16.25 o 
   5   2  -2     1337.09     1295.63     14.35 o 
   6   2  -2      735.92      815.70      9.31 o 
   7   2  -2     1624.63     1623.64      9.76 o 
   8   2  -2      392.34      394.12      3.66 o 
   9   2  -2      984.76     1109.25      9.35 o 
  10   2  -2     5063.30     5210.44     25.59 o 
  11   2  -2     2574.59     2771.61     14.03 o 
  12   2  -2      868.92      868.10     11.47 o 
  13   2  -2     2711.18     2718.46     14.33 o 
  14   2  -2      940.76      862.53      8.87 o 
  15   2  -2      196.21      198.22      3.95 o 
  16   2  -2     1284.00     1293.76      8.49 o 
  17   2  -2     1121.69     1132.23      9.76 o 
  18   2  -2      641.16      633.54      7.21 o 
  19   2  -2        0.16        4.83      2.29 o 
  20   2  -2      643.10      620.27      8.36 o 
  21   2  -2      237.24      245.26      4.90 o 
  22   2  -2     1102.17     1152.53     14.07 o 
  23   2  -2      290.52      295.93      5.45 o 
  24   2  -2       64.44       61.23      3.74 o 
  25   2  -2      396.03      380.86      5.93 o 
  26   2  -2      190.83      174.14      4.30 o 
  27   2  -2      555.22      537.01      6.36 o 
  28   2  -2     1211.21     1166.31     10.98 o 
  29   2  -2      174.26      191.40      5.41 o 
  30   2  -2      448.21      414.05      7.52 o 
  31   2  -2      277.47      273.27      6.58 o 
  32   2  -2      615.40      581.78      9.27 o 
  33   2  -2       60.13       58.59      4.34 o 
  34   2  -2      110.82      106.31      5.25 o 
  35   2  -2      178.81      176.36      6.10 o 
  36   2  -2        6.46        8.58      4.17 o 
  37   2  -2       30.99       45.63      5.13 o 
  38   2  -2      372.63      376.98     10.94 o 
  39   2  -2      139.28      143.45      7.98 o 
  40   2  -2       46.84       48.97      7.40 o 
  41   2  -2       19.40       19.09      5.68 o 
  42   2  -2       72.87       77.77      7.54 o 
  43   2  -2      109.02      104.64      8.31 o 
   1   3  -2      619.73      678.63      6.58 o 
   2   3  -2     1053.73     1058.25     13.78 o 
   3   3  -2      655.41      737.91      9.42 o 
   4   3  -2      553.35      492.95      6.25 o 
   5   3  -2     1857.83     2033.25     25.14 o 
   6   3  -2      984.80     1103.67      7.35 o 
   7   3  -2     4237.00     4429.51     36.03 o 
   8   3  -2     1044.11     1074.02     14.00 o 
   9   3  -2     7672.33     7995.55     42.59 o 
  10   3  -2      146.54      132.09      7.09 o 
  11   3  -2     1019.89     1028.43      7.19 o 
  12   3  -2      248.97      267.09      4.21 o 
  13   3  -2      258.23      261.25      4.35 o 
  14   3  -2      218.22      232.68      4.60 o 
  15   3  -2       22.72       28.70      2.87 o 
  16   3  -2     1533.29     1548.66     11.59 o 
  17   3  -2      441.74      422.58     15.39 o 
  18   3  -2      885.63      866.35     10.47 o 
  19   3  -2      339.70      374.82      8.73 o 
  20   3  -2     1802.95     1834.59     15.53 o 
  21   3  -2     1735.85     1703.39     14.00 o 
  22   3  -2      526.03      558.21      8.01 o 
  23   3  -2     2295.48     2264.28     24.59 o 
  24   3  -2      916.26      923.06     16.00 o 
  25   3  -2      984.36      965.13     15.11 o 
  26   3  -2       26.62       22.42      3.25 o 
  27   3  -2      170.08      177.19      5.52 o 
  28   3  -2      394.21      364.92      6.77 o 
  29   3  -2      221.23      217.50      9.00 o 
  30   3  -2     1021.60      988.91     11.06 o 
  31   3  -2       73.83       82.09      4.69 o 
  32   3  -2      103.71       95.77      5.08 o 
  33   3  -2       31.86       29.26      3.99 o 
  34   3  -2      155.70      147.05      5.86 o 
  35   3  -2       71.99       76.07      5.74 o 
  36   3  -2      207.61      204.63      7.77 o 
  37   3  -2       26.26       29.05      4.87 o 
  38   3  -2      215.86      231.93      9.38 o 
  39   3  -2       13.44       19.68      5.49 o 
  40   3  -2       46.02       46.82      6.50 o 
  41   3  -2       13.37       12.69      6.41 o 
  42   3  -2       22.74       24.76      6.98 o 
   0   4  -2     3367.46     3556.68     72.40 o 
   1   4  -2     1192.68     1216.70     15.54 o 
   2   4  -2     1610.68     1589.35     23.99 o 
   3   4  -2      518.89      559.04      9.12 o 
   4   4  -2      664.61      696.62     10.35 o 
   5   4  -2       24.77       32.13      2.24 o 
   6   4  -2     2718.50     2988.89     25.57 o 
   7   4  -2     1972.92     1984.99     19.56 o 
   8   4  -2     1893.93     2021.47     20.79 o 
   9   4  -2       28.44       29.37      2.15 o 
  10   4  -2     1195.42     1235.18     13.01 o 
  11   4  -2      276.15      249.85      4.39 o 
  12   4  -2      719.35      751.53     11.22 o 
  13   4  -2      919.21      957.99      8.46 o 
  14   4  -2      358.20      329.21      6.10 o 
  15   4  -2      133.19      153.18      4.85 o 
  16   4  -2     1736.58     1751.53     20.45 o 
  17   4  -2      635.53      660.46     12.88 o 
  18   4  -2     1039.87      956.99     13.01 o 
  19   4  -2      372.48      373.39      6.95 o 
  20   4  -2      465.46      465.54      8.69 o 
  21   4  -2     1019.97     1010.26     14.91 o 
  22   4  -2     1566.17     1493.22     21.03 o 
  23   4  -2       56.85       66.63      5.03 o 
  24   4  -2     1590.18     1541.26     25.09 o 
  25   4  -2     1219.60     1217.27     19.89 o 
  26   4  -2       37.52       41.45      4.63 o 
  27   4  -2       45.06       40.96      4.23 o 
  28   4  -2        5.63        7.38      4.10 o 
  29   4  -2        9.89       12.15      4.42 o 
  30   4  -2      248.37      238.26      8.19 o 
  31   4  -2      168.69      158.71      7.40 o 
  32   4  -2       15.42       15.45      4.72 o 
  33   4  -2      112.46      116.54      7.03 o 
  34   4  -2       83.46       86.34      6.72 o 
  35   4  -2       57.47       54.67      6.19 o 
  36   4  -2      254.33      244.28     10.61 o 
  37   4  -2       85.61      105.76      8.83 o 
  38   4  -2      225.23      241.06     11.00 o 
  39   4  -2      196.61      191.23     10.73 o 
  40   4  -2      238.24      240.22     11.45 o 
  41   4  -2        1.65        8.59      6.40 o 
   1   5  -2      680.55      779.78     10.58 o 
   2   5  -2     1950.62     2020.07     34.05 o 
   3   5  -2      823.19      898.66     15.49 o 
   4   5  -2      191.97      184.03      3.46 o 
   5   5  -2     1516.73     1587.07     22.05 o 
   6   5  -2      198.34      189.27      4.54 o 
   7   5  -2     2997.40     3025.16     45.73 o 
   8   5  -2      742.21      736.65     12.13 o 
   9   5  -2      614.09      655.26      9.10 o 
  10   5  -2      934.62      954.16     16.48 o 
  11   5  -2     1026.85     1076.38     22.22 o 
  12   5  -2      106.14      102.03      5.71 o 
  13   5  -2      746.54      749.65      9.10 o 
  14   5  -2      225.01      225.95      5.70 o 
  15   5  -2       32.46       34.14      3.48 o 
  16   5  -2     1550.43     1514.18     12.95 o 
  17   5  -2      872.76      828.85     11.30 o 
  18   5  -2        5.96        9.95      3.69 o 
  19   5  -2      332.49      325.10      7.19 o 
  20   5  -2      253.49      264.52      6.85 o 
  21   5  -2     1400.15     1313.01     12.95 o 
  22   5  -2      758.33      724.78     10.13 o 
  23   5  -2     2446.12     2383.46     26.01 o 
  24   5  -2      127.90      131.09      6.86 o 
  25   5  -2      614.38      586.37     11.01 o 
  26   5  -2       78.50       77.79      6.83 o 
  27   5  -2      279.95      265.09      9.76 o 
  28   5  -2      145.67      138.59      8.52 o 
  29   5  -2      145.49      140.46     10.58 o 
  30   5  -2       63.25       59.62      6.74 o 
  31   5  -2        9.53        6.96      5.18 o 
  32   5  -2       23.04       21.06      5.83 o 
  33   5  -2       89.89       84.95      7.85 o 
  34   5  -2      191.49      200.46     10.10 o 
  35   5  -2       30.69       38.09      6.79 o 
  36   5  -2       16.30       14.73      6.11 o 
  37   5  -2        0.07        0.52      5.84 o 
  38   5  -2       16.68       20.53      6.67 o 
  39   5  -2        3.77        2.36      6.20 o 
  40   5  -2        9.98        7.62      7.54 o 
   0   6  -2     1594.85     1617.15     59.49 o 
   1   6  -2      244.29      234.25      5.04 o 
   2   6  -2     1399.15     1468.06     34.92 o 
   3   6  -2       80.59       81.35      4.47 o 
   4   6  -2     1249.62     1300.39     26.91 o 
   5   6  -2      868.31      925.52     27.74 o 
   6   6  -2       48.12       46.24      2.80 o 
   7   6  -2      491.21      517.60     11.99 o 
   8   6  -2      325.19      325.08      9.21 o 
   9   6  -2      503.24      521.28     10.36 o 
  10   6  -2      682.85      721.38     20.86 o 
  11   6  -2      234.40      239.19      8.88 o 
  12   6  -2      472.04      470.76     10.07 o 
  13   6  -2      423.96      438.77     14.21 o 
  14   6  -2     2268.89     2232.01     52.30 o 
  15   6  -2      103.73      110.54      5.93 o 
  16   6  -2      224.64      209.56      6.87 o 
  17   6  -2       16.53       17.11      3.92 o 
  18   6  -2       69.74       60.63      5.71 o 
  19   6  -2      385.78      382.72     10.16 o 
  20   6  -2      424.81      390.31     10.64 o 
  21   6  -2     1396.79     1284.00     17.63 o 
  22   6  -2      239.99      231.79      9.00 o 
  23   6  -2      142.95      122.77      9.68 o 
  24   6  -2      133.35      128.11     10.38 o 
  25   6  -2      133.15      143.07     10.23 o 
  26   6  -2      286.49      274.79     12.33 o 
  27   6  -2       67.97       69.47      8.70 o 
  28   6  -2      321.55      320.32     13.92 o 
  29   6  -2       12.62       12.87      6.89 o 
  30   6  -2      733.03      748.96     28.67 o 
  31   6  -2       34.43       39.19      8.38 o 
  32   6  -2      458.90      498.02     14.08 o 
  33   6  -2      124.99      109.66      8.93 o 
  34   6  -2      334.96      371.91     13.02 o 
  35   6  -2       22.56       19.33      6.68 o 
  36   6  -2       17.37       13.39      6.60 o 
  37   6  -2       95.16      105.92      9.56 o 
  38   6  -2       18.07       20.97      7.09 o 
   1   7  -2      576.40      609.95     13.86 o 
   2   7  -2      299.52      283.32      5.92 o 
   3   7  -2      421.95      428.38      8.72 o 
   4   7  -2       10.84        7.58      2.69 o 
   5   7  -2     1024.32     1013.03     20.59 o 
   6   7  -2       34.83       34.62      2.70 o 
   7   7  -2      929.57      936.79     23.18 o 
   8   7  -2       27.46       27.13      2.70 o 
   9   7  -2     1731.07     1767.82     38.99 o 
  10   7  -2       18.70       16.13      3.53 o 
  11   7  -2      409.35      384.71     10.89 o 
  12   7  -2      420.43      405.97      7.84 o 
  13   7  -2     1159.27     1120.66     30.26 o 
  14   7  -2       17.06       16.26      4.17 o 
  15   7  -2      717.45      665.66     13.05 o 
  16   7  -2       18.58       19.05      4.19 o 
  17   7  -2      621.87      538.12     10.50 o 
  18   7  -2      129.33      115.52      7.61 o 
  19   7  -2      307.95      290.60     10.00 o 
  20   7  -2      239.65      246.40     25.99 o 
  21   7  -2      600.00      561.96     15.93 o 
  22   7  -2      242.67      226.69     12.08 o 
  23   7  -2      158.24      148.05     10.33 o 
  24   7  -2       36.23       41.53      7.79 o 
  25   7  -2      488.05      452.42     15.77 o 
  26   7  -2       24.34       14.19      6.89 o 
  27   7  -2       62.11       63.48      8.79 o 
  28   7  -2        6.04       -6.45      6.45 o 
  29   7  -2       22.94       28.60      7.89 o 
  30   7  -2        9.60        8.98      7.39 o 
  31   7  -2       21.65       25.53      7.97 o 
  32   7  -2        0.83        4.38      7.57 o 
  33   7  -2      212.96      223.64     11.16 o 
  34   7  -2        0.97       -5.98      6.12 o 
  35   7  -2       68.07       70.57      8.64 o 
   0   8  -2     4391.23     4227.11     37.25 o 
   1   8  -2      320.51      316.83     12.09 o 
   2   8  -2     1360.75     1340.67     24.22 o 
   3   8  -2       44.79       42.58      3.78 o 
   4   8  -2      711.05      707.87     15.09 o 
   5   8  -2       56.37       52.00      3.85 o 
   6   8  -2      687.56      691.58     18.52 o 
   7   8  -2      253.04      251.57      8.21 o 
   8   8  -2      425.60      393.93      8.24 o 
   9   8  -2      199.62      188.18      6.60 o 
  10   8  -2      281.04      266.72      7.39 o 
  11   8  -2       60.93       64.48      4.93 o 
  12   8  -2      808.88      831.49     11.58 o 
  13   8  -2      487.81      451.94     11.82 o 
  14   8  -2     1243.37     1155.55     21.72 o 
  15   8  -2      105.03       98.61      9.18 o 
  16   8  -2       76.62       78.98      8.98 o 
  17   8  -2        6.88        6.53      6.28 o 
  18   8  -2      196.50      169.53     11.79 o 
  19   8  -2       28.71       37.87      7.57 o 
  20   8  -2      133.23      128.91     10.28 o 
  21   8  -2      114.88      126.99     10.73 o 
  22   8  -2       45.43       34.04      7.78 o 
  23   8  -2      111.77      101.01     10.12 o 
  24   8  -2       26.70       35.43      7.98 o 
  25   8  -2       23.08       23.21      7.74 o 
  26   8  -2      171.91      175.15     11.93 o 
  27   8  -2       32.94       39.48      8.68 o 
  28   8  -2      157.94      144.92     12.02 o 
  29   8  -2       17.73       19.84      7.99 o 
  30   8  -2      517.88      550.60     38.27 o 
  31   8  -2       68.13       65.85     10.73 o 
  32   8  -2      849.37      889.01     28.39 o 
  33   8  -2      113.01      138.87     12.97 o 
   1   9  -2       42.95       43.60      7.99 o 
   2   9  -2      595.95      593.57     16.33 o 
   3   9  -2      110.04      113.13      9.72 o 
   4   9  -2       80.21       85.81      8.98 o 
   5   9  -2      532.19      508.19     15.57 o 
   6   9  -2      174.63      171.57     10.87 o 
   7   9  -2      221.43      219.14     11.67 o 
   8   9  -2       88.21       88.74      9.44 o 
   9   9  -2      281.11      265.78     12.88 o 
  10   9  -2      216.37      202.90     11.53 o 
  11   9  -2      149.05      131.43      9.99 o 
  12   9  -2       36.69       41.05     15.75 o 
  13   9  -2      336.71      298.60     13.53 o 
  14   9  -2      251.85      265.56     12.78 o 
  15   9  -2      237.64      221.33     12.20 o 
  16   9  -2      100.42      103.00     10.24 o 
  17   9  -2      192.85      171.10     11.53 o 
  18   9  -2       51.76       55.26      8.87 o 
  19   9  -2       73.11       64.90      9.18 o 
  20   9  -2        0.27       11.22      7.39 o 
  21   9  -2      238.61      235.07     12.78 o 
  22   9  -2       37.36       47.32      8.93 o 
  23   9  -2      236.16      250.79     13.60 o 
  24   9  -2       43.34       51.59     15.11 o 
  25   9  -2      116.43      115.92     11.48 o 
  26   9  -2       11.11       10.00      7.62 o 
  27   9  -2       74.29       73.26     10.44 o 
  28   9  -2       14.56        9.73      8.09 o 
  29   9  -2       10.74       -2.70      7.79 o 
   0  10  -2      277.22      283.87     19.49 o 
   1  10  -2      230.46      233.19     12.61 o 
   2  10  -2      119.07      114.34     10.19 o 
   3  10  -2       35.09       44.64      8.19 o 
   4  10  -2      335.80      325.03     14.38 o 
   5  10  -2       62.34       61.57      8.87 o 
   6  10  -2        7.14        4.17      6.58 o 
   7  10  -2      120.68      119.84     10.48 o 
   8  10  -2      102.47       96.38      9.83 o 
   9  10  -2       35.44       28.00     10.80 o 
  10  10  -2      106.62       96.39      9.94 o 
  11  10  -2      111.95      111.08     13.20 o 
  12  10  -2      217.29      213.71     12.23 o 
  13  10  -2      157.18      153.75     11.98 o 
  14  10  -2      230.93      230.67     13.32 o 
  15  10  -2       89.73       89.71     11.16 o 
  16  10  -2        6.30        0.11      6.96 o 
  17  10  -2       39.26       26.83      7.89 o 
  18  10  -2      109.66      103.84     10.83 o 
  19  10  -2       68.05       80.56     17.87 o 
  20  10  -2       95.80       97.01     11.03 o 
  21  10  -2      111.90      123.60     14.90 o 
  22  10  -2       21.25       29.45      8.83 o 
  23  10  -2        9.23        9.91      9.04 o 
  24  10  -2      405.65      422.27     17.62 o 
  25  10  -2       56.83       64.09     10.28 o 
   1  11  -2       37.78       37.21      8.89 o 
   2  11  -2       83.04       81.03     10.39 o 
   3  11  -2      141.62      135.45     11.82 o 
   4  11  -2       92.12      113.12     11.17 o 
   5  11  -2       53.55       59.80      9.73 o 
   6  11  -2       62.41       54.25      9.49 o 
   7  11  -2      454.11      460.64     16.92 o 
   8  11  -2      465.40      489.35     17.62 o 
   9  11  -2      135.42      156.13     12.85 o 
  10  11  -2       41.97       54.05      9.78 o 
  11  11  -2      351.05      363.52     25.21 o 
  12  11  -2      171.28      178.72     12.71 o 
  13  11  -2       31.22       39.46      8.94 o 
  14  11  -2       33.42       31.85      8.94 o 
  15  11  -2       16.22       10.33      9.46 o 
  16  11  -2      119.35      125.55     12.33 o 
  17  11  -2        3.51        8.69      8.19 o 
  18  11  -2       91.36       91.41     11.13 o 
  19  11  -2      165.79      191.68     13.53 o 
   0  12  -2        8.12       12.99     11.86 o 
   1  12  -2       49.49       61.67     10.19 o 
   2  12  -2       69.27       75.53     10.67 o 
   3  12  -2      177.57      170.24     12.98 o 
   4  12  -2       22.21       28.48      9.03 o 
   5  12  -2      113.24      132.85     12.67 o 
   6  12  -2      115.43      138.76     12.88 o 
   7  12  -2       27.06       35.50      9.54 o 
   8  12  -2       65.67       84.89     11.43 o 
   9  12  -2        2.46        8.62      8.38 o 
   2   0  -1     4835.15     4849.83    155.58 o 
   4   0  -1     3891.16     3914.95     80.92 o 
   6   0  -1     1188.43     1228.88     10.74 o 
   8   0  -1    36650.14    31774.17    468.35 o 
  10   0  -1    10563.19    10093.99     80.27 o 
  12   0  -1       51.20       66.30      2.94 o 
  14   0  -1     4757.25     4665.42     38.37 o 
  16   0  -1    13964.86    13607.75    109.47 o 
  18   0  -1     2860.96     2936.46     19.52 o 
  20   0  -1      794.19      863.75     12.11 o 
  22   0  -1      865.81      911.32     11.30 o 
  24   0  -1      605.51      558.07     11.00 o 
  26   0  -1      980.83     1035.19     24.47 o 
  28   0  -1     1426.01     1364.46     34.97 o 
  30   0  -1      506.39      495.61     19.78 o 
  32   0  -1      609.00      589.84     11.30 o 
  34   0  -1      254.81      268.71      8.72 o 
  36   0  -1      687.51      659.69     17.93 o 
  38   0  -1      105.36      112.13     10.63 o 
  40   0  -1       34.59       26.59     14.33 o 
  42   0  -1       79.08       76.00     10.07 o 
  44   0  -1      124.48      135.69     12.52 o 
   0   1  -1     5744.01     5796.96    110.38 o 
   1   1  -1     2374.61     2047.12     22.81 o 
   2   1  -1     7563.15     7720.31     87.74 o 
   3   1  -1     5950.03     5668.83     42.61 o 
   4   1  -1     3336.19     3336.76     16.39 o 
   5   1  -1     3754.94     3799.62     20.31 o 
   6   1  -1     2506.98     2465.65     10.33 o 
   7   1  -1       85.72       84.84      5.68 o 
   8   1  -1     1920.88     1869.76     10.77 o 
   9   1  -1     3453.40     3635.24     17.28 o 
  10   1  -1      397.00      441.86      6.12 o 
  11   1  -1       79.17       93.48      2.83 o 
  12   1  -1      943.39      928.79      6.63 o 
  13   1  -1     3464.15     3592.87     24.91 o 
  14   1  -1     1349.95     1507.63     12.36 o 
  15   1  -1     2442.76     2619.49     15.41 o 
  16   1  -1     3131.00     3409.52     24.40 o 
  17   1  -1     5042.20     5074.87     33.09 o 
  18   1  -1      115.70      197.72     24.48 o 
  19   1  -1     2931.27     2759.49     25.22 o 
  20   1  -1      528.73      532.97      9.00 o 
  21   1  -1      477.99      466.02      4.96 o 
  22   1  -1      295.25      291.10      4.22 o 
  23   1  -1       32.21       36.73      2.86 o 
  24   1  -1      141.01      145.93      4.19 o 
  25   1  -1      859.38      847.07      8.38 o 
  26   1  -1      338.50      330.87      8.51 o 
  27   1  -1     1348.97     1329.27     12.51 o 
  28   1  -1      206.09      212.42      5.25 o 
  29   1  -1       28.18       30.07      3.22 o 
  30   1  -1      191.61      177.40      5.14 o 
  31   1  -1      786.95      684.32      8.47 o 
  32   1  -1       72.89       81.71      4.40 o 
  33   1  -1       55.26       51.57      3.86 o 
  34   1  -1      104.49      105.40      4.83 o 
  35   1  -1       23.80       24.77      4.25 o 
  36   1  -1       53.83       55.09      5.92 o 
  37   1  -1      235.27      230.36      8.93 o 
  38   1  -1      182.66      187.32      8.45 o 
  39   1  -1      212.20      221.13      9.12 o 
  40   1  -1       12.48       14.19      5.36 o 
  41   1  -1      141.01      153.33      8.32 o 
  42   1  -1       13.36       21.46      5.70 o 
  43   1  -1       39.72       45.01      6.65 o 
  44   1  -1      176.86      194.66      9.76 o 
   1   2  -1    19440.19    19984.29    291.98 o 
   2   2  -1     1329.45     1474.07     29.19 o 
   3   2  -1      520.41      515.18      6.01 o 
   4   2  -1     2637.87     2572.77      7.73 o 
   5   2  -1     3961.70     3934.26     17.40 o 
   6   2  -1     4161.75     4204.31     16.93 o 
   7   2  -1     3226.18     3260.38     13.35 o 
   8   2  -1     2807.28     2871.37     12.14 o 
   9   2  -1      493.95      471.82      4.44 o 
  10   2  -1     1156.89     1171.15      7.18 o 
  11   2  -1      242.38      233.37      5.00 o 
  12   2  -1      592.23      589.61      5.69 o 
  13   2  -1      174.96      187.22      3.29 o 
  14   2  -1      272.63      287.26      3.89 o 
  15   2  -1      640.56      617.64      5.27 o 
  16   2  -1     1044.93     1069.07     10.03 o 
  17   2  -1      936.57      950.56     10.46 o 
  18   2  -1     2392.70     2474.10     23.11 o 
  19   2  -1      257.71      291.18      9.20 o 
  20   2  -1      452.04      449.98      5.84 o 
  21   2  -1      319.93      307.68      5.16 o 
  22   2  -1      314.44      320.04      5.28 o 
  23   2  -1      937.43      909.41      9.84 o 
  24   2  -1      326.97      347.02      6.85 o 
  25   2  -1      112.86      112.25      3.73 o 
  26   2  -1      118.54      113.41      3.78 o 
  27   2  -1       77.19       72.47      3.43 o 
  28   2  -1      425.32      412.62      5.78 o 
  29   2  -1      211.47      209.30      5.37 o 
  30   2  -1      153.61      148.58      4.99 o 
  31   2  -1       49.42       46.84      3.71 o 
  32   2  -1       67.85       73.15      4.32 o 
  33   2  -1       85.10       75.07      4.39 o 
  34   2  -1      233.83      229.99      7.23 o 
  35   2  -1      336.45      332.70      8.41 o 
  36   2  -1      444.34      455.80     11.01 o 
  37   2  -1       40.72       50.33      5.79 o 
  38   2  -1      407.50      419.56     13.65 o 
  39   2  -1       28.00       37.52      5.76 o 
  40   2  -1      206.32      211.49      8.93 o 
  41   2  -1        7.13       17.96      5.50 o 
  42   2  -1       28.88       37.65      6.34 o 
  43   2  -1      277.90      275.15     10.66 o 
  44   2  -1      118.60      132.06     10.38 o 
   0   3  -1     7225.34     7616.78    154.26 o 
   1   3  -1     4612.90     5049.17     61.02 o 
   2   3  -1     1296.06     1423.55     18.33 o 
   3   3  -1     3113.26     3335.27     43.04 o 
   4   3  -1     1809.86     1910.37     17.67 o 
   5   3  -1     2495.20     2546.54     25.54 o 
   6   3  -1     1392.15     1246.34     10.75 o 
   7   3  -1     2268.10     2331.81     22.61 o 
   8   3  -1     2419.75     2427.35     14.58 o 
   9   3  -1     1374.44     1439.80      7.80 o 
  10   3  -1      766.46      799.47      9.63 o 
  11   3  -1      639.26      657.25      8.70 o 
  12   3  -1     7401.34     7331.23     55.01 o 
  13   3  -1      497.39      508.40      6.70 o 
  14   3  -1      106.17      108.74      3.99 o 
  15   3  -1     1917.93     1897.40     15.03 o 
  16   3  -1      224.79      251.26     10.86 o 
  17   3  -1      633.81      597.73      7.30 o 
  18   3  -1      244.20      224.80      5.32 o 
  19   3  -1      337.57      326.44      5.89 o 
  20   3  -1      941.90      974.44     11.49 o 
  21   3  -1        7.95       10.15      2.70 o 
  22   3  -1      663.50      661.51      8.41 o 
  23   3  -1     1708.35     1684.04     19.01 o 
  24   3  -1     1105.85     1128.99     15.86 o 
  25   3  -1     3214.07     3180.12     35.61 o 
  26   3  -1        3.91        8.21      3.84 o 
  27   3  -1      224.33      211.49      5.48 o 
  28   3  -1      203.71      199.71      5.51 o 
  29   3  -1      276.69      294.74      5.55 o 
  30   3  -1      668.61      665.41     10.63 o 
  31   3  -1      449.08      422.80      8.12 o 
  32   3  -1      148.35      147.62      5.96 o 
  33   3  -1       29.39       35.26      4.54 o 
  34   3  -1      175.63      161.20      8.87 o 
  35   3  -1       61.70       58.23      6.86 o 
  36   3  -1       15.99       13.13      5.65 o 
  37   3  -1       49.49       46.22      6.85 o 
  38   3  -1      502.76      521.49     14.13 o 
  39   3  -1      109.31      110.12      8.77 o 
  40   3  -1      102.36      104.54      9.02 o 
  41   3  -1        3.12       11.50      6.38 o 
  42   3  -1      235.74      228.78     11.14 o 
  43   3  -1       38.10       36.21      7.58 o 
   1   4  -1     1083.55     1198.31     18.85 o 
   2   4  -1      417.62      410.76      8.98 o 
   3   4  -1     3609.69     3805.89     55.73 o 
   4   4  -1       89.52       96.32      2.92 o 
   5   4  -1      786.23      792.13     11.84 o 
   6   4  -1     2534.37     2501.12     35.25 o 
   7   4  -1       71.68       59.29      2.90 o 
   8   4  -1     2459.74     2771.52     27.65 o 
   9   4  -1     3015.84     3001.61     30.47 o 
  10   4  -1      559.05      532.92      5.71 o 
  11   4  -1      384.16      429.93      5.66 o 
  12   4  -1     1049.98     1056.56     21.41 o 
  13   4  -1     1045.24     1091.53     10.71 o 
  14   4  -1      378.87      427.53      6.65 o 
  15   4  -1     1508.70     1506.65     15.70 o 
  16   4  -1        3.54        3.21      2.55 o 
  17   4  -1      785.46      803.15      8.93 o 
  18   4  -1      254.28      268.41      5.87 o 
  19   4  -1      210.77      217.27      5.61 o 
  20   4  -1       10.92        9.37      2.93 o 
  21   4  -1      578.73      573.43      8.25 o 
  22   4  -1      739.64      770.44      9.49 o 
  23   4  -1       57.49       61.87      4.67 o 
  24   4  -1      176.51      169.01      6.43 o 
  25   4  -1      228.28      227.57      7.11 o 
  26   4  -1       84.41       82.64      4.87 o 
  27   4  -1      453.96      439.40      8.23 o 
  28   4  -1        3.18        4.87      3.69 o 
  29   4  -1      672.98      636.84     10.82 o 
  30   4  -1      118.28      128.38     12.08 o 
  31   4  -1       95.86       99.19      8.78 o 
  32   4  -1      303.60      297.36     15.89 o 
  33   4  -1       54.86       54.84      6.71 o 
  34   4  -1       64.14       65.73      7.30 o 
  35   4  -1      167.28      172.21      9.37 o 
  36   4  -1      126.14      139.03      9.77 o 
  37   4  -1       82.40       85.56      8.21 o 
  38   4  -1      488.68      502.49     14.21 o 
  39   4  -1       33.43       45.77      7.18 o 
  40   4  -1      200.93      222.10     11.17 o 
  41   4  -1       49.96       54.02      7.91 o 
  42   4  -1      175.06      166.85     10.70 o 
   0   5  -1      319.21      296.18      5.90 o 
   1   5  -1      178.87      163.71      3.47 o 
   2   5  -1      528.86      564.07      6.85 o 
   3   5  -1     2398.71     2578.65     43.82 o 
   4   5  -1      497.27      499.08      8.82 o 
   5   5  -1      716.93      682.68     16.72 o 
   6   5  -1      959.58      989.11     24.63 o 
   7   5  -1     1742.96     1868.40     48.40 o 
   8   5  -1     1213.91     1241.98     28.95 o 
   9   5  -1      849.19      921.89     14.96 o 
  10   5  -1      883.77      926.81     10.33 o 
  11   5  -1      530.03      484.09      7.94 o 
  12   5  -1      448.68      426.10      7.61 o 
  13   5  -1      866.90      813.66      9.13 o 
  14   5  -1     1378.81     1288.12     19.05 o 
  15   5  -1     1081.42     1010.92     11.46 o 
  16   5  -1      177.49      182.92      6.02 o 
  17   5  -1      791.17      789.23     18.67 o 
  18   5  -1       54.59       61.82      4.52 o 
  19   5  -1      141.04      133.48      6.00 o 
  20   5  -1      561.89      564.04      9.75 o 
  21   5  -1       24.25       23.84      4.13 o 
  22   5  -1       72.75       79.60      5.30 o 
  23   5  -1     1563.93     1459.27     19.88 o 
  24   5  -1      200.28      178.89      8.05 o 
  25   5  -1      875.41      841.81     15.60 o 
  26   5  -1      288.67      269.42     11.48 o 
  27   5  -1      143.51      128.15      9.58 o 
  28   5  -1       31.52       27.37      5.84 o 
  29   5  -1      227.80      225.96      9.46 o 
  30   5  -1       50.12       51.95      6.36 o 
  31   5  -1      440.54      426.86     12.07 o 
  32   5  -1      116.44      113.91      7.99 o 
  33   5  -1       86.97       89.92      7.87 o 
  34   5  -1       91.07       93.26      8.03 o 
  35   5  -1      104.85       97.92      8.53 o 
  36   5  -1       48.04       41.52      7.20 o 
  37   5  -1      132.76      134.50      9.62 o 
  38   5  -1      183.31      194.02     10.13 o 
  39   5  -1      144.40      170.02     10.51 o 
  40   5  -1       65.11       52.22      7.96 o 
   1   6  -1      138.20      154.53      5.13 o 
   2   6  -1     1679.38     1676.96     37.39 o 
   3   6  -1      346.84      341.55      9.49 o 
   4   6  -1     1972.04     2015.28     49.61 o 
   5   6  -1     1876.72     1959.06     48.28 o 
   6   6  -1     1145.85     1103.06     25.89 o 
   7   6  -1      110.97      103.04      4.36 o 
   8   6  -1      447.98      500.23     15.21 o 
   9   6  -1      138.07      137.57      4.65 o 
  10   6  -1      377.54      419.27     11.82 o 
  11   6  -1        3.80        3.40      2.48 o 
  12   6  -1       83.46       69.75      4.55 o 
  13   6  -1       78.24       75.47      4.73 o 
  14   6  -1      538.65      544.48      9.37 o 
  15   6  -1       37.59       35.90      4.06 o 
  16   6  -1      128.71      122.56      6.72 o 
  17   6  -1      375.42      362.49      9.58 o 
  18   6  -1       30.90       17.82      4.65 o 
  19   6  -1       56.54       57.05      5.63 o 
  20   6  -1      322.94      316.63      9.64 o 
  21   6  -1        7.69       11.98      4.79 o 
  22   6  -1     1121.42     1110.11     16.40 o 
  23   6  -1        5.83       10.58      6.29 o 
  24   6  -1      110.69      125.58      9.28 o 
  25   6  -1      410.83      383.52     13.78 o 
  26   6  -1       17.00       15.52      6.24 o 
  27   6  -1        9.87       14.91      6.41 o 
  28   6  -1        4.33        7.63      6.24 o 
  29   6  -1      111.17      112.46      9.93 o 
  30   6  -1      126.14      133.72      8.57 o 
  31   6  -1      420.09      394.69     12.35 o 
  32   6  -1      107.70      125.38      8.98 o 
  33   6  -1       54.60       50.14      7.25 o 
  34   6  -1      153.34      149.85      9.49 o 
  35   6  -1       50.93       47.39      7.42 o 
  36   6  -1        9.55       11.30      6.16 o 
  37   6  -1       45.16       35.82      7.14 o 
  38   6  -1      113.03      110.94      9.59 o 
  39   6  -1       58.22       75.24      8.78 o 
   0   7  -1        9.90        4.87      4.77 o 
   1   7  -1     2730.11     2753.89     33.87 o 
   2   7  -1      149.95      163.85      5.62 o 
   3   7  -1        1.33       -1.33      2.46 o 
   4   7  -1      221.10      230.48      5.36 o 
   5   7  -1      812.13      807.32     15.88 o 
   6   7  -1      701.97      695.21     15.67 o 
   7   7  -1      115.18      105.61      3.92 o 
   8   7  -1       29.87       27.92      2.41 o 
   9   7  -1       48.84       48.19      3.17 o 
  10   7  -1       37.52       38.20      3.20 o 
  11   7  -1      314.50      334.64      8.86 o 
  12   7  -1       97.14      100.85      4.95 o 
  13   7  -1     1917.85     1950.09     52.49 o 
  14   7  -1      577.52      590.14     14.47 o 
  15   7  -1      791.58      775.53     12.92 o 
  16   7  -1      347.21      343.12      8.49 o 
  17   7  -1      791.95      768.99     13.97 o 
  18   7  -1      371.10      347.72     10.24 o 
  19   7  -1      114.73       99.51      8.64 o 
  20   7  -1      108.61       86.40      8.54 o 
  21   7  -1      268.52      262.68     11.91 o 
  22   7  -1       29.49       24.86      6.94 o 
  23   7  -1      219.91      200.45     10.80 o 
  24   7  -1       35.38       41.97      7.74 o 
  25   7  -1       94.43       90.74      9.14 o 
  26   7  -1        9.09        8.15      6.44 o 
  27   7  -1      106.88      101.99      9.84 o 
  28   7  -1       99.97       94.40      9.98 o 
  29   7  -1       57.22       58.88      8.75 o 
  30   7  -1       22.22       11.94      6.94 o 
  31   7  -1        0.02       -1.69      6.79 o 
  32   7  -1      109.98       98.20      8.51 o 
  33   7  -1       46.34       47.77      7.35 o 
  34   7  -1        7.89        5.89      5.87 o 
  35   7  -1       24.91       22.49      6.70 o 
  36   7  -1       66.78       71.49      8.45 o 
   1   8  -1       89.36       88.73      5.69 o 
   2   8  -1      618.61      608.41     10.69 o 
   3   8  -1     1004.71      967.95     15.15 o 
   4   8  -1      525.71      511.88      8.80 o 
   5   8  -1       66.65       51.01      4.37 o 
   6   8  -1      874.68      849.98     19.60 o 
   7   8  -1      229.35      243.27      6.66 o 
   8   8  -1      480.63      496.31     13.86 o 
   9   8  -1      232.38      224.77      8.64 o 
  10   8  -1      141.04      132.24      5.12 o 
  11   8  -1       21.51       18.50      3.05 o 
  12   8  -1      161.02      178.68      5.31 o 
  13   8  -1      231.34      225.50      7.83 o 
  14   8  -1      487.68      399.24      9.50 o 
  15   8  -1      193.72      187.40      8.76 o 
  16   8  -1       43.70       20.02      5.15 o 
  17   8  -1      261.05      252.67     12.28 o 
  18   8  -1      177.47      158.16     10.46 o 
  19   8  -1        6.42        2.17      6.03 o 
  20   8  -1      240.00      230.28     12.23 o 
  21   8  -1       37.20       36.17      7.74 o 
  22   8  -1      906.95      918.10     34.81 o 
  23   8  -1      218.00      204.85     11.85 o 
  24   8  -1      412.20      421.84     15.58 o 
  25   8  -1       10.53       18.02      7.13 o 
  26   8  -1      165.88      155.12     11.39 o 
  27   8  -1      123.95      128.96     10.89 o 
  28   8  -1       20.57       22.41      7.44 o 
  29   8  -1      143.12      157.26     11.81 o 
  30   8  -1      190.66      194.95     24.08 o 
  31   8  -1       48.34       51.47      9.43 o 
  32   8  -1       58.73       76.21     10.43 o 
  33   8  -1       23.05       26.65      6.95 o 
  34   8  -1        3.27       -1.14      6.25 o 
   0   9  -1      103.71      116.72      9.63 o 
   1   9  -1      631.39      617.75     11.40 o 
   2   9  -1      199.51      199.88      7.60 o 
   3   9  -1       55.97       54.98      5.46 o 
   4   9  -1       87.00       73.47      5.70 o 
   5   9  -1       95.38       83.02      5.79 o 
   6   9  -1      157.81      158.42      7.22 o 
   7   9  -1      189.36      188.57      7.73 o 
   8   9  -1      212.59      224.24      8.12 o 
   9   9  -1       12.56       13.90      4.36 o 
  10   9  -1      124.74      122.33      6.95 o 
  11   9  -1      115.95      107.79      6.63 o 
  12   9  -1       52.86       47.80      5.36 o 
  13   9  -1      696.15      652.18     14.15 o 
  14   9  -1      113.20      107.70      7.96 o 
  15   9  -1      806.54      783.62     45.83 o 
  16   9  -1      504.95      474.48     15.93 o 
  17   9  -1        5.49        8.24      6.73 o 
  18   9  -1      202.71      204.01     12.33 o 
  19   9  -1      276.32      286.51     13.42 o 
  20   9  -1      259.76      277.85     13.68 o 
  21   9  -1       55.82       57.42      8.63 o 
  22   9  -1       62.98       59.59      9.13 o 
  23   9  -1       57.62       75.13      9.74 o 
  24   9  -1       42.85       51.90      8.78 o 
  25   9  -1       19.65       26.76      8.24 o 
  26   9  -1      294.45      303.41     14.97 o 
  27   9  -1       18.99       22.49      8.28 o 
  28   9  -1        1.05       -6.84      6.84 o 
  29   9  -1       46.57       45.48      9.39 o 
  30   9  -1       21.08       15.33     10.10 o 
   1  10  -1       82.66       78.84      9.12 o 
   2  10  -1        3.56        2.61      6.19 o 
   3  10  -1       37.87       42.11      8.14 o 
   4  10  -1      762.47      739.84     25.70 o 
   5  10  -1      110.27      124.77     10.73 o 
   6  10  -1       87.76       98.12      9.92 o 
   7  10  -1       20.99       17.05      7.00 o 
   8  10  -1       75.68       82.50      9.53 o 
   9  10  -1      234.42      237.74     12.23 o 
  10  10  -1       60.81       53.14      8.68 o 
  11  10  -1       60.83       68.52      8.97 o 
  12  10  -1        1.75        1.01      6.69 o 
  13  10  -1      185.78      173.13     11.62 o 
  14  10  -1      128.47      130.26     11.28 o 
  15  10  -1      213.46      214.86     14.83 o 
  16  10  -1       63.31       60.59      8.89 o 
  17  10  -1      109.45      114.19     15.25 o 
  18  10  -1        2.02        0.34      6.44 o 
  19  10  -1       25.19       24.65      7.82 o 
  20  10  -1      130.27      123.06     11.53 o 
  21  10  -1       39.86       52.69      9.32 o 
  22  10  -1       88.56       77.51      9.93 o 
  23  10  -1       28.64       27.07      8.97 o 
  24  10  -1        8.49        6.43      7.56 o 
  25  10  -1       45.39       43.59      9.39 o 
  26  10  -1        5.08       13.64      8.33 o 
   0  11  -1      243.80      257.32     19.49 o 
   1  11  -1      318.26      318.41     14.83 o 
   2  11  -1      193.35      193.18     12.83 o 
   3  11  -1       86.07       89.19     10.28 o 
   4  11  -1      105.21      109.07     10.98 o 
   5  11  -1      294.92      291.12     14.13 o 
   6  11  -1        5.79        5.59      7.17 o 
   7  11  -1      134.60      123.43     11.21 o 
   8  11  -1       83.47       83.65     10.08 o 
   9  11  -1       57.20       60.24      9.59 o 
  10  11  -1       15.85       18.76      7.84 o 
  11  11  -1       25.91       20.46      7.97 o 
  12  11  -1       97.49       88.84     12.92 o 
  13  11  -1      332.61      317.46     15.53 o 
  14  11  -1       20.21       26.57     10.73 o 
  15  11  -1       18.15       16.28      8.13 o 
  16  11  -1      225.79      234.96     13.72 o 
  17  11  -1      106.23      116.42     11.53 o 
  18  11  -1       60.59       67.60     10.18 o 
  19  11  -1       11.38       23.19      8.54 o 
  20  11  -1      150.57      155.86     13.07 o 
  21  11  -1       75.79       77.73     10.93 o 
   1  12  -1        1.24       -4.04      7.24 o 
   2  12  -1       39.58       48.76      9.11 o 
   3  12  -1       23.36       23.41      8.59 o 
   4  12  -1       42.41       42.54      9.33 o 
   5  12  -1       95.17       88.40     10.98 o 
   6  12  -1       27.52       38.57      9.27 o 
   7  12  -1       76.79       91.85     11.23 o 
   8  12  -1       72.88       93.22     11.28 o 
   9  12  -1       79.81      104.80     11.66 o 
  10  12  -1       59.90       76.92     10.68 o 
  11  12  -1       43.88       43.32      9.44 o 
  12  12  -1        2.48        0.90      7.99 o 
   4   0   0     7407.13     6639.74     42.45 o 
   6   0   0       29.30       50.71      1.81 o 
   8   0   0     6311.64     6289.92     32.58 o 
  10   0   0       23.42       29.06      1.95 o 
  12   0   0     4257.32     4050.62     35.30 o 
  14   0   0     1414.69     1544.31     11.79 o 
  16   0   0        6.09       -0.35      1.80 o 
  18   0   0    10430.94    10113.72    104.23 o 
  20   0   0      367.89      321.89      6.28 o 
  22   0   0       57.38       67.40      4.52 o 
  24   0   0     1035.92      920.73     13.20 o 
  26   0   0     2015.93     2060.43     34.83 o 
  28   0   0     1574.89     1588.79     33.82 o 
  30   0   0      487.42      396.88      8.80 o 
  32   0   0     1028.90      924.05     24.57 o 
  34   0   0       57.97       56.96      7.93 o 
  36   0   0      171.35      149.86     10.88 o 
  38   0   0      148.72      139.95     10.72 o 
  40   0   0        6.41       13.17      7.06 o 
  42   0   0        2.13        0.52      7.11 o 
  44   0   0      389.66      417.04     25.07 o 
   1   1   0       54.56       55.91      1.66 o 
   2   1   0     1978.32     1877.54     10.51 o 
   3   1   0      180.98      185.20      1.83 o 
   4   1   0       18.73       14.89      1.11 o 
   5   1   0     2346.50     2289.64      6.69 o 
   6   1   0       70.41       78.97      1.82 o 
   7   1   0    12120.60    11689.73     37.71 o 
   8   1   0     1676.97     1629.20      9.26 o 
   9   1   0    10436.29    10030.12     53.92 o 
  10   1   0       73.51       78.86      2.40 o 
  11   1   0     2760.38     2626.45     11.43 o 
  12   1   0      891.28      921.23      8.05 o 
  13   1   0     1911.31     1907.24      8.31 o 
  14   1   0      301.48      295.86      4.91 o 
  15   1   0     1860.94     2050.48     12.09 o 
  16   1   0      567.63      597.50      6.10 o 
  17   1   0       63.83       45.64      2.18 o 
  18   1   0        0.01        2.84      1.55 o 
  19   1   0      184.42      147.76      3.11 o 
  20   1   0      118.63      134.47      3.06 o 
  21   1   0      236.70      256.11      4.21 o 
  22   1   0       73.01       81.25      3.10 o 
  23   1   0      196.51      175.74      4.15 o 
  24   1   0       88.86       96.56      3.48 o 
  25   1   0      958.21      965.96     14.02 o 
  26   1   0      183.05      204.92      4.40 o 
  27   1   0      520.90      527.39      7.79 o 
  28   1   0       16.86       23.56      3.08 o 
  29   1   0      167.86      170.52      5.13 o 
  30   1   0     1241.50     1157.83     16.47 o 
  31   1   0      464.56      473.61      9.31 o 
  32   1   0       42.42       44.45      3.64 o 
  33   1   0       91.63      101.33      6.26 o 
  34   1   0       13.28       24.41      4.83 o 
  35   1   0      496.33      487.35     10.99 o 
  36   1   0        8.59       22.23      4.93 o 
  37   1   0      554.74      554.05     11.87 o 
  38   1   0      100.37      117.57      7.22 o 
  39   1   0        8.38       12.38      4.97 o 
  40   1   0       49.66       50.52      6.18 o 
  41   1   0       13.92        7.68      4.86 o 
  42   1   0       18.06       18.24      5.54 o 
  43   1   0        0.49       -2.03      5.09 o 
  44   1   0        0.22       12.60      6.48 o 
   0   2   0    15343.07    14636.18    449.10 o 
   1   2   0      651.24      731.04     25.81 o 
   2   2   0    21950.15    21307.77     78.19 o 
   3   2   0       54.94       66.54      4.96 o 
   4   2   0      614.87      597.63      4.43 o 
   5   2   0      861.46      855.78      9.58 o 
   6   2   0     1033.23     1093.46      9.20 o 
   7   2   0    18432.66    18230.08    115.94 o 
   8   2   0     6731.89     6846.07     40.60 o 
   9   2   0      315.86      337.27      3.78 o 
  10   2   0      440.80      451.53      4.55 o 
  11   2   0     4141.09     4198.86     26.45 o 
  12   2   0     1811.82     1796.47     13.47 o 
  13   2   0       94.83       61.82      2.78 o 
  14   2   0       28.12       38.65      2.22 o 
  15   2   0      983.34     1007.83      8.13 o 
  16   2   0     2141.83     2232.34     22.64 o 
  17   2   0      651.27      669.69      7.21 o 
  18   2   0       37.12       27.93      2.70 o 
  19   2   0       34.75       29.23      3.10 o 
  20   2   0     2751.06     2781.03     15.59 o 
  21   2   0        3.53       10.93      3.25 o 
  22   2   0     1022.45     1042.57      9.76 o 
  23   2   0       60.38       63.78      4.34 o 
  24   2   0      463.88      462.90      6.05 o 
  25   2   0      204.82      203.84      4.52 o 
  26   2   0       19.57       22.05      2.56 o 
  27   2   0      589.56      587.39      7.53 o 
  28   2   0     2219.97     2121.29     20.53 o 
  29   2   0      270.32      315.30      8.40 o 
  30   2   0      355.15      376.09      6.60 o 
  31   2   0      145.01      125.51      4.75 o 
  32   2   0      407.09      354.62      9.30 o 
  33   2   0        3.83        6.84      4.06 o 
  34   2   0        0.39        2.99      4.03 o 
  35   2   0      325.05      304.96      9.27 o 
  36   2   0       14.21       22.93      5.87 o 
  37   2   0      291.77      300.38     10.96 o 
  38   2   0      276.88      287.84     10.88 o 
  39   2   0       60.21       65.16      7.33 o 
  40   2   0       47.25       52.87      7.13 o 
  41   2   0        4.11        6.96      5.84 o 
  42   2   0       14.28       16.59      6.29 o 
  43   2   0      111.16      112.10     12.97 o 
  44   2   0       37.17       40.61      7.68 o 
   1   3   0     2079.42     2342.19     40.88 o 
   2   3   0     3430.07     3584.72     60.70 o 
   3   3   0       55.22       71.83      2.53 o 
   4   3   0     2270.26     2311.88     19.01 o 
   5   3   0     3448.95     3426.59     24.22 o 
   6   3   0      801.60      812.05      7.94 o 
   7   3   0    11021.95    11180.44     81.28 o 
   8   3   0      444.82      444.50      4.61 o 
   9   3   0     7833.53     7984.74     67.92 o 
  10   3   0     2362.38     2295.17     14.96 o 
  11   3   0     3195.34     3204.53     26.68 o 
  12   3   0        7.95        8.55      1.87 o 
  13   3   0      397.67      356.26      6.05 o 
  14   3   0      115.59       95.44      4.18 o 
  15   3   0      616.53      689.15     14.33 o 
  16   3   0     3332.40     3336.15     37.22 o 
  17   3   0        0.87        4.99      2.58 o 
  18   3   0       88.97       75.06      4.21 o 
  19   3   0     1103.91     1150.13     16.78 o 
  20   3   0     1116.22     1073.18     10.27 o 
  21   3   0     2035.73     2037.88     31.49 o 
  22   3   0      683.57      619.80      8.21 o 
  23   3   0     4269.64     4159.86     43.22 o 
  24   3   0      182.13      209.97      9.69 o 
  25   3   0     1461.48     1469.43     16.30 o 
  26   3   0        0.08       -0.53      2.97 o 
  27   3   0       10.69        6.40      3.16 o 
  28   3   0      822.65      836.77      8.40 o 
  29   3   0     1141.67     1111.04     16.56 o 
  30   3   0     1126.00     1099.23     16.33 o 
  31   3   0      199.21      184.29      5.16 o 
  32   3   0       32.15       27.88      5.85 o 
  33   3   0       33.64       39.97      5.98 o 
  34   3   0      365.09      342.65     11.73 o 
  35   3   0       28.21       21.82      5.71 o 
  36   3   0        3.56        3.02      5.08 o 
  37   3   0      130.57      124.20      8.88 o 
  38   3   0        1.77        6.18      5.40 o 
  39   3   0       10.58        5.47      5.60 o 
  40   3   0       62.61       84.55      8.34 o 
  41   3   0       43.81       36.91      7.06 o 
  42   3   0       24.07       19.09      6.52 o 
  43   3   0       30.79       39.84      7.33 o 
   0   4   0      214.04      237.70      5.80 o 
   1   4   0     1529.31     1575.54     30.87 o 
   2   4   0     3259.65     3412.63     72.31 o 
   3   4   0      962.98     1043.58     21.31 o 
   4   4   0      526.69      511.82     10.88 o 
   5   4   0       13.88       16.66      2.11 o 
   6   4   0     5570.30     6200.50     49.74 o 
   7   4   0     1961.23     2023.10     13.58 o 
   8   4   0     1479.83     1650.03     16.97 o 
   9   4   0       74.15       60.54      3.24 o 
  10   4   0      456.87      466.72      6.32 o 
  11   4   0      198.91      182.81      5.27 o 
  12   4   0      828.31      871.36      9.46 o 
  13   4   0     1428.91     1343.91     19.10 o 
  14   4   0      659.93      621.07     10.61 o 
  15   4   0      239.58      214.00      5.75 o 
  16   4   0      675.48      645.57     11.13 o 
  17   4   0      169.29      167.96      7.89 o 
  18   4   0     1659.17     1713.80     16.21 o 
  19   4   0      269.56      242.73      6.95 o 
  20   4   0      237.13      221.71      7.13 o 
  21   4   0      700.01      692.00     16.59 o 
  22   4   0     2234.28     2224.11     31.60 o 
  23   4   0       15.89       22.03      3.90 o 
  24   4   0     2168.35     2045.49     21.55 o 
  25   4   0     1192.14     1200.45     12.21 o 
  26   4   0        4.79        4.91      3.26 o 
  27   4   0      467.56      436.97      8.85 o 
  28   4   0      215.30      195.00      7.09 o 
  29   4   0      402.31      374.61      8.96 o 
  30   4   0      787.23      761.41     14.68 o 
  31   4   0       25.53       35.21      5.72 o 
  32   4   0        1.64        4.45      4.89 o 
  33   4   0      156.64      141.86     13.00 o 
  34   4   0       85.42       97.11      7.68 o 
  35   4   0      331.59      340.91     11.55 o 
  36   4   0      146.77      166.38      9.48 o 
  37   4   0      217.67      219.11     10.22 o 
  38   4   0       83.46       82.01      7.95 o 
  39   4   0       76.25       77.71      8.04 o 
  40   4   0        7.43       13.54      5.95 o 
  41   4   0        1.03        3.59      6.08 o 
  42   4   0        2.90        5.65      6.14 o 
   1   5   0      374.16      427.44      8.83 o 
   2   5   0      291.80      259.48      5.69 o 
   3   5   0     1592.18     1577.32     28.08 o 
   4   5   0      670.51      671.51     16.95 o 
   5   5   0     4197.94     4517.19     98.29 o 
   6   5   0        2.12       -1.18      1.51 o 
   7   5   0     1339.93     1416.73     16.93 o 
   8   5   0        5.62       -0.99      2.25 o 
   9   5   0     2947.69     3351.68     17.82 o 
  10   5   0       97.08      108.30      4.36 o 
  11   5   0      346.78      424.46      6.67 o 
  12   5   0      292.86      306.37      8.03 o 
  13   5   0      704.12      732.32      9.63 o 
  14   5   0      494.22      561.88      9.97 o 
  15   5   0       78.58       87.46      4.85 o 
  16   5   0       38.34       40.23      3.80 o 
  17   5   0      237.57      230.61      6.67 o 
  18   5   0      682.45      657.16      9.95 o 
  19   5   0      589.61      611.71     14.43 o 
  20   5   0      232.54      215.93      8.17 o 
  21   5   0     1669.98     1659.14     18.87 o 
  22   5   0     2991.55     2860.45     35.76 o 
  23   5   0     5064.41     4857.28     61.66 o 
  24   5   0        0.93        5.58      4.40 o 
  25   5   0      361.90      362.49     15.06 o 
  26   5   0       11.75        6.68      4.74 o 
  27   5   0      416.17      381.98     10.94 o 
  28   5   0      128.38      126.73      7.96 o 
  29   5   0      193.01      172.41      8.77 o 
  30   5   0      649.55      671.40     14.13 o 
  31   5   0      118.46      116.30      8.11 o 
  32   5   0       97.83      109.19      8.10 o 
  33   5   0      254.00      229.09     10.04 o 
  34   5   0        9.02       10.87      5.62 o 
  35   5   0       62.69       61.24      7.34 o 
  36   5   0       15.86       14.12      5.94 o 
  37   5   0        8.51        0.57      5.49 o 
  38   5   0        0.29       -0.37      5.43 o 
  39   5   0        2.28        3.57      5.89 o 
  40   5   0       19.49       21.55      6.74 o 
  41   5   0       33.28       44.56      7.69 o 
   0   6   0       40.26       24.83      4.64 o 
   1   6   0        1.96        0.21      2.68 o 
   2   6   0     3850.87     3928.99     25.32 o 
   3   6   0      205.88      200.08      4.50 o 
   4   6   0     1342.84     1381.71     28.14 o 
   5   6   0      151.06      152.23      4.06 o 
   6   6   0      332.06      313.84      7.61 o 
   7   6   0      216.47      244.81      6.24 o 
   8   6   0      366.77      352.89      9.50 o 
   9   6   0      129.14      146.22      4.18 o 
  10   6   0     1055.33     1077.04     11.70 o 
  11   6   0        1.73        0.34      2.98 o 
  12   6   0     1528.11     1520.73     17.55 o 
  13   6   0      807.46      798.14     12.26 o 
  14   6   0     1672.67     1602.03     17.09 o 
  15   6   0      449.61      432.88      9.93 o 
  16   6   0      384.75      405.04      9.84 o 
  17   6   0       19.17       17.15      4.23 o 
  18   6   0       42.16       37.67      5.01 o 
  19   6   0        1.22       -3.95      3.95 o 
  20   6   0       12.18        6.46      4.35 o 
  21   6   0      756.03      715.13     13.15 o 
  22   6   0      608.15      587.45     12.43 o 
  23   6   0       99.72      102.49      8.85 o 
  24   6   0      292.14      312.54     12.58 o 
  25   6   0      699.66      680.83     16.77 o 
  26   6   0       64.77       73.51      8.54 o 
  27   6   0      107.14      108.11      9.37 o 
  28   6   0       21.50       16.65      6.51 o 
  29   6   0        6.60       11.44      5.30 o 
  30   6   0     1563.26     1599.26     21.55 o 
  31   6   0       53.42       55.81      6.98 o 
  32   6   0      794.76      833.49     16.55 o 
  33   6   0      176.11      171.40      9.70 o 
  34   6   0      325.35      340.90     12.20 o 
  35   6   0       30.11       34.44      6.72 o 
  36   6   0        0.08       -3.07      6.75 o 
  37   6   0        2.29        2.94      5.83 o 
  38   6   0       79.32       99.83      9.09 o 
  39   6   0        7.24       10.31      6.54 o 
   1   7   0      101.21       95.83      5.16 o 
   2   7   0       24.76       17.13      3.49 o 
   3   7   0      405.31      387.96      8.02 o 
   4   7   0       32.95       33.25      3.38 o 
   5   7   0     2120.80     2235.48     59.57 o 
   6   7   0       53.73       54.01      3.23 o 
   7   7   0      185.07      182.50      4.55 o 
   8   7   0      101.51      102.28      5.24 o 
   9   7   0      278.15      279.96      7.15 o 
  10   7   0        2.96        2.22      2.04 o 
  11   7   0      278.10      294.54      5.78 o 
  12   7   0       96.13      101.43      4.35 o 
  13   7   0      121.48      111.08      4.45 o 
  14   7   0        7.15        8.10      4.47 o 
  15   7   0     1974.43     1823.52     19.73 o 
  16   7   0      490.19      467.42     11.00 o 
  17   7   0      563.72      492.37     11.47 o 
  18   7   0      111.32      113.95      7.18 o 
  19   7   0        8.08        8.69      5.98 o 
  20   7   0       25.99       18.55      6.54 o 
  21   7   0      639.53      653.33     18.50 o 
  22   7   0      611.16      568.15     15.83 o 
  23   7   0      233.60      243.63     11.65 o 
  24   7   0        2.16        2.98      5.88 o 
  25   7   0     1064.62     1022.59     33.33 o 
  26   7   0        1.13        2.19      6.39 o 
  27   7   0      106.87      117.75      9.96 o 
  28   7   0       19.36        7.19      6.69 o 
  29   7   0       75.02       89.73      9.83 o 
  30   7   0       48.46       45.13      7.00 o 
  31   7   0       15.96       18.57      6.33 o 
  32   7   0        2.41        5.33      5.69 o 
  33   7   0      154.51      167.60     10.09 o 
  34   7   0       68.01       63.51      7.86 o 
  35   7   0      115.15      103.16      9.13 o 
  36   7   0       76.13       76.14      8.37 o 
  37   7   0      142.39      147.03     10.02 o 
   0   8   0     3715.44     3653.40     32.70 o 
   1   8   0      521.09      497.44      9.62 o 
   2   8   0     2901.43     2862.69     20.72 o 
   3   8   0       68.71       65.75      6.05 o 
   4   8   0      915.33      893.06     12.15 o 
   5   8   0        1.02       -5.73      5.73 o 
   6   8   0      361.47      361.03      7.56 o 
   7   8   0        4.63        2.68      2.25 o 
   8   8   0      145.34      157.06      5.28 o 
   9   8   0        0.55       -1.56      2.49 o 
  10   8   0       31.18       35.13      3.23 o 
  11   8   0      268.53      239.05      6.77 o 
  12   8   0      244.65      235.20      6.92 o 
  13   8   0       13.00       13.50      3.40 o 
  14   8   0     1453.62     1500.03     37.97 o 
  15   8   0      500.04      507.39      9.72 o 
  16   8   0       97.67      108.37      6.13 o 
  17   8   0       32.86       41.84      4.72 o 
  18   8   0        1.75        0.87      4.57 o 
  19   8   0        8.79        1.29      5.78 o 
  20   8   0        2.90        4.92      6.24 o 
  21   8   0       85.52       82.95      9.82 o 
  22   8   0      210.20      187.23     11.43 o 
  23   8   0       34.44       26.87      7.41 o 
  24   8   0        2.28        3.82      6.59 o 
  25   8   0        3.22       -0.21      6.19 o 
  26   8   0        4.95        2.06      6.78 o 
  27   8   0       25.87       32.00      8.13 o 
  28   8   0      326.18      335.10     14.72 o 
  29   8   0       91.97       89.54     10.28 o 
  30   8   0      315.57      357.07     19.28 o 
  31   8   0        0.01       10.24      7.69 o 
  32   8   0     1658.14     1685.53     24.48 o 
  33   8   0      216.97      222.55     11.20 o 
  34   8   0      171.20      182.35     10.86 o 
   1   9   0       47.12       44.66      5.75 o 
   2   9   0     1554.27     1508.87     16.28 o 
   3   9   0      420.02      398.10      9.49 o 
   4   9   0        0.02       -2.55      3.89 o 
   5   9   0      560.68      519.84     10.60 o 
   6   9   0        0.02       -3.72      3.72 o 
   7   9   0      142.74      141.91      6.98 o 
   8   9   0      435.84      418.56      9.71 o 
   9   9   0       12.50       14.03      4.35 o 
  10   9   0     1001.54      990.42     13.95 o 
  11   9   0      266.19      247.17      8.37 o 
  12   9   0      147.03      119.91      6.86 o 
  13   9   0       77.22       61.24      5.61 o 
  14   9   0       52.12       45.67      6.01 o 
  15   9   0      828.26      735.15     14.81 o 
  16   9   0      157.71      161.69      8.68 o 
  17   9   0       19.05       16.18      5.22 o 
  18   9   0       38.45       41.18      6.21 o 
  19   9   0      131.46      111.51     10.34 o 
  20   9   0        0.40        6.77      6.47 o 
  21   9   0      385.23      416.82     15.48 o 
  22   9   0      153.25      158.89     11.27 o 
  23   9   0      616.16      626.94     18.42 o 
  24   9   0      169.95      152.66     11.87 o 
  25   9   0       12.80       11.27      7.64 o 
  26   9   0        0.08        0.66      6.81 o 
  27   9   0      223.31      235.06     13.58 o 
  28   9   0        2.07       -1.68      7.31 o 
  29   9   0       52.35       57.53      9.78 o 
  30   9   0       11.68        5.46      7.83 o 
  31   9   0       10.23       -0.65      7.64 o 
   0  10   0      129.69      150.28     10.31 o 
   1  10   0      467.37      481.77     12.70 o 
   2  10   0       65.52       66.27      5.79 o 
   3  10   0        7.24        7.00      4.22 o 
   4  10   0      815.20      814.09     13.33 o 
   5  10   0        7.12        8.89      4.41 o 
   6  10   0       35.75       37.18      5.18 o 
   7  10   0      152.64      164.31      7.65 o 
   8  10   0        3.58       -4.02      4.02 o 
   9  10   0        0.84       -1.05      4.09 o 
  10  10   0      119.05      114.69      6.84 o 
  11  10   0        0.03        4.19      4.31 o 
  12  10   0      361.67      362.98      9.99 o 
  13  10   0       48.21       50.09      6.51 o 
  14  10   0      412.40      412.26     15.33 o 
  15  10   0       65.52       69.16      9.23 o 
  16  10   0       18.80       13.35      7.29 o 
  17  10   0      374.95      392.84     15.13 o 
  18  10   0        1.56        6.81      6.64 o 
  19  10   0       13.34        6.70      6.89 o 
  20  10   0      124.18      135.40     11.11 o 
  21  10   0      263.97      266.96     13.88 o 
  22  10   0       27.65       32.24      8.43 o 
  23  10   0       55.51       61.36      9.48 o 
  24  10   0      213.57      251.16     14.23 o 
  25  10   0      238.84      267.46     14.58 o 
  26  10   0      171.71      161.52     18.71 o 
  27  10   0        1.11       -3.96      7.68 o 
   1  11   0       18.23       13.66      7.39 o 
   2  11   0      120.52      116.69     11.16 o 
   3  11   0       71.13       56.63      9.03 o 
   4  11   0        8.02       -3.78      6.74 o 
   5  11   0      385.57      383.20     15.28 o 
   6  11   0       38.28       40.16      8.48 o 
   7  11   0      148.55      189.68     12.53 o 
   8  11   0      485.57      502.09     17.12 o 
   9  11   0      762.36      853.44     20.96 o 
  10  11   0       80.49       86.20     10.23 o 
  11  11   0       30.60       38.04      8.78 o 
  12  11   0      290.84      316.93     14.83 o 
  13  11   0       85.66       77.73      9.84 o 
  14  11   0        8.13       13.12      7.63 o 
  15  11   0       46.02       43.23      8.93 o 
  16  11   0       36.18       51.55      9.24 o 
  17  11   0        1.42        2.35      7.38 o 
  18  11   0      149.55      146.89     12.23 o 
  19  11   0       16.14       25.38      8.43 o 
  20  11   0       76.18       88.30     10.58 o 
  21  11   0      467.43      469.35     17.88 o 
   0  12   0        0.32       -2.40     10.17 o 
   1  12   0       51.25       51.44      9.19 o 
   2  12   0      124.37      146.16     12.08 o 
   3  12   0      174.85      192.63     20.48 o 
   4  12   0       84.09       96.81     10.93 o 
   5  12   0      110.50      125.69     11.78 o 
   6  12   0       27.09       30.96      8.79 o 
   7  12   0      114.55      113.60     11.68 o 
   8  12   0      299.76      305.54     15.13 o 
   9  12   0       10.18        6.00      7.89 o 
  10  12   0        0.44       -7.34      7.34 o 
  11  12   0        0.06       -1.70      7.54 o 
  12  12   0      131.59      115.01     20.48 o 
  13  12   0       83.67       98.39     11.53 o 
   2   0   1     4934.14     5294.87     24.15 o 
   4   0   1     3810.12     3899.53     65.19 o 
   6   0   1     1124.56     1163.59     29.09 o 
   8   0   1    36633.98    32613.01     93.05 o 
  10   0   1    10571.15    10246.65     61.49 o 
  12   0   1       36.76       50.11      3.27 o 
  14   0   1     4707.88     4680.02     23.35 o 
  16   0   1    13930.06    13713.50     95.61 o 
  18   0   1     2875.48     2890.81     22.46 o 
  20   0   1      804.08      872.70     13.56 o 
  22   0   1      841.11      870.83     14.27 o 
  24   0   1      630.07      590.66     12.73 o 
  26   0   1      953.83      970.19     16.59 o 
  28   0   1     1439.95     1355.59     20.26 o 
  30   0   1      488.63      467.31     13.32 o 
  32   0   1      614.14      580.28     16.66 o 
  34   0   1      253.29      259.56     11.88 o 
  36   0   1      694.95      658.51     27.75 o 
  38   0   1      106.50      113.84     15.89 o 
  40   0   1       36.81       34.78      8.19 o 
  42   0   1       79.43       78.74     10.03 o 
  44   0   1      122.37      138.97     17.37 o 
   0   1   1     5694.35     5865.35    148.83 o 
   1   1   1     2288.80     1933.24     29.32 o 
   2   1   1     7601.14     7696.50    101.56 o 
   3   1   1     6016.49     5684.58     62.41 o 
   4   1   1     3360.66     3399.57     36.34 o 
   5   1   1     3782.34     3815.82     30.74 o 
   6   1   1     2516.63     2472.21     13.31 o 
   7   1   1      102.53       99.39      4.26 o 
   8   1   1     1913.28     1874.27     11.07 o 
   9   1   1     3425.67     3610.39     18.24 o 
  10   1   1      392.66      421.01      4.60 o 
  11   1   1       85.01       97.42      2.37 o 
  12   1   1      969.61      931.82      6.60 o 
  13   1   1     3456.98     3515.19     16.75 o 
  14   1   1     1376.04     1532.57      9.10 o 
  15   1   1     2392.58     2529.14     14.38 o 
  16   1   1     3126.24     3320.86     31.51 o 
  17   1   1     5034.87     4987.91     28.78 o 
  18   1   1      109.88      198.10     10.58 o 
  19   1   1     2870.88     2652.82     15.81 o 
  20   1   1      530.18      536.81      8.09 o 
  21   1   1      507.81      512.66      7.96 o 
  22   1   1      294.49      284.82      6.51 o 
  23   1   1       34.17       36.89      3.63 o 
  24   1   1      146.43      152.35      5.54 o 
  25   1   1      872.13      854.89     11.00 o 
  26   1   1      331.07      334.40      7.55 o 
  27   1   1     1333.24     1316.28     13.98 o 
  28   1   1      209.21      230.47      7.13 o 
  29   1   1       24.06       26.17      4.20 o 
  30   1   1      195.97      171.89      6.78 o 
  31   1   1      763.99      647.10     11.08 o 
  32   1   1       72.16       79.18      5.77 o 
  33   1   1       51.90       47.70      5.19 o 
  34   1   1      102.63      108.81      6.53 o 
  35   1   1       21.39       22.80      5.48 o 
  36   1   1       54.79       62.81      6.87 o 
  37   1   1      235.30      238.69     10.11 o 
  38   1   1      180.88      183.75      9.59 o 
  39   1   1      212.65      220.89     10.29 o 
  40   1   1       13.70       22.23      6.14 o 
  41   1   1      143.89      150.46      9.55 o 
  42   1   1       13.36       19.49      6.46 o 
  43   1   1       34.46       45.83      7.25 o 
  44   1   1      174.81      194.34     11.16 o 
   1   2   1    19408.16    19685.88    261.02 o 
   2   2   1     1346.31     1452.46     15.41 o 
   3   2   1      491.44      482.65      4.89 o 
   4   2   1     2692.36     2707.44     21.78 o 
   5   2   1     4014.07     4054.73     27.65 o 
   6   2   1     4040.37     4122.66     24.61 o 
   7   2   1     3218.65     3265.80     11.20 o 
   8   2   1     2851.75     2903.26     12.60 o 
   9   2   1      517.73      501.98      3.85 o 
  10   2   1     1168.94     1171.40      8.14 o 
  11   2   1      237.17      227.53      3.01 o 
  12   2   1      566.50      557.16      4.03 o 
  13   2   1      177.79      186.70      3.42 o 
  14   2   1      279.92      284.09      3.51 o 
  15   2   1      638.70      610.13      5.03 o 
  16   2   1     1049.07     1071.98     11.35 o 
  17   2   1      936.55      935.32     10.34 o 
  18   2   1     2401.87     2440.40     21.31 o 
  19   2   1      259.44      277.45      5.37 o 
  20   2   1      437.63      420.36      6.50 o 
  21   2   1      318.38      307.02      5.76 o 
  22   2   1      300.90      311.46      5.94 o 
  23   2   1      938.61      902.59     13.54 o 
  24   2   1      308.91      315.33      7.45 o 
  25   2   1      107.67      105.99      5.30 o 
  26   2   1      130.12      122.73      5.70 o 
  27   2   1       75.86       70.77      5.00 o 
  28   2   1      417.10      409.75      8.84 o 
  29   2   1      225.42      223.09      7.17 o 
  30   2   1      155.39      146.09      6.29 o 
  31   2   1       46.20       43.08      5.56 o 
  32   2   1       68.35       71.96      6.52 o 
  33   2   1       82.51       72.16      6.63 o 
  34   2   1      236.69      216.86      9.29 o 
  35   2   1      343.12      333.90     10.79 o 
  36   2   1      441.23      438.46     12.34 o 
  37   2   1       40.44       54.22      6.76 o 
  38   2   1      401.82      441.44     19.90 o 
  39   2   1       29.31       34.76      6.46 o 
  40   2   1      210.03      217.19     10.48 o 
  41   2   1        6.02       14.73      6.15 o 
  42   2   1       29.18       42.15      7.09 o 
  43   2   1      276.38      274.10     11.84 o 
  44   2   1      116.63      131.73     12.57 o 
   0   3   1     7239.84     7422.99    106.65 o 
   1   3   1     4663.09     5022.09     55.80 o 
   2   3   1     1265.86     1392.12     15.20 o 
   3   3   1     3057.27     3278.91     38.07 o 
   4   3   1     1777.17     1900.36     19.53 o 
   5   3   1     2521.74     2604.48     27.47 o 
   6   3   1     1400.01     1271.31     11.11 o 
   7   3   1     2287.48     2406.00     15.53 o 
   8   3   1     2383.64     2410.32      8.64 o 
   9   3   1     1393.58     1462.77      6.96 o 
  10   3   1      752.53      804.38      5.46 o 
  11   3   1      656.49      679.56      5.20 o 
  12   3   1     7413.15     7347.20     52.77 o 
  13   3   1      476.37      485.33      6.19 o 
  14   3   1       92.03       95.02      4.01 o 
  15   3   1     1935.06     1883.14     36.03 o 
  16   3   1      226.68      235.63      5.57 o 
  17   3   1      651.42      604.44     10.86 o 
  18   3   1      239.38      204.67      4.89 o 
  19   3   1      335.41      314.76      6.90 o 
  20   3   1      918.93      935.37     12.99 o 
  21   3   1       11.18       13.21      2.11 o 
  22   3   1      667.61      661.55     13.11 o 
  23   3   1     1707.36     1683.57     22.35 o 
  24   3   1     1103.81     1094.54     19.21 o 
  25   3   1     3219.18     3139.60     29.97 o 
  26   3   1        1.80       11.96      3.82 o 
  27   3   1      222.41      200.26      6.21 o 
  28   3   1      205.67      194.46      5.99 o 
  29   3   1      281.38      298.83      8.13 o 
  30   3   1      661.19      624.87     12.65 o 
  31   3   1      446.44      427.94     11.27 o 
  32   3   1      162.75      161.71      8.36 o 
  33   3   1       30.76       45.83      6.00 o 
  34   3   1      170.35      153.99      8.57 o 
  35   3   1       62.21       63.29      6.86 o 
  36   3   1       16.05       13.88      5.50 o 
  37   3   1       46.81       53.85      6.91 o 
  38   3   1      499.36      505.25     13.45 o 
  39   3   1      110.46      130.58      8.88 o 
  40   3   1      105.47      106.29      8.80 o 
  41   3   1        3.56        7.64      5.81 o 
  42   3   1      234.67      246.04     11.44 o 
  43   3   1       39.57       53.42     11.44 o 
   1   4   1     1116.32     1222.21     13.16 o 
   2   4   1      437.82      420.84      4.03 o 
   3   4   1     3548.18     3717.83     26.14 o 
   4   4   1       75.05       88.54      2.13 o 
   5   4   1      796.49      812.06     10.28 o 
   6   4   1     2499.48     2499.17     32.18 o 
   7   4   1       73.92       63.36      2.51 o 
   8   4   1     2368.97     2759.65     36.38 o 
   9   4   1     3021.20     3075.17     35.35 o 
  10   4   1      533.55      508.11      6.27 o 
  11   4   1      365.36      414.86      5.83 o 
  12   4   1     1033.98     1050.72     11.58 o 
  13   4   1     1038.83     1078.02     31.62 o 
  14   4   1      390.51      430.65     14.46 o 
  15   4   1     1509.19     1468.17     54.59 o 
  16   4   1        3.90        5.93      2.70 o 
  17   4   1      794.64      764.32     43.56 o 
  18   4   1      252.30      243.94     14.89 o 
  19   4   1      209.74      195.86     13.42 o 
  20   4   1        8.96        7.96      2.61 o 
  21   4   1      562.48      535.30     17.31 o 
  22   4   1      730.40      733.68     25.55 o 
  23   4   1       56.30       59.77      5.81 o 
  24   4   1      157.60      140.13      5.60 o 
  25   4   1      237.24      232.29      8.26 o 
  26   4   1       86.38       84.92      4.16 o 
  27   4   1      467.54      437.89      9.29 o 
  28   4   1        2.51        6.24      4.58 o 
  29   4   1      656.55      651.23     14.07 o 
  30   4   1      118.39      117.64      7.55 o 
  31   4   1      100.04       96.45      7.34 o 
  32   4   1      301.26      311.00     10.32 o 
  33   4   1       55.16       69.21      6.97 o 
  34   4   1       67.78       64.13      6.88 o 
  35   4   1      165.13      165.43      9.10 o 
  36   4   1      122.74      131.21      8.91 o 
  37   4   1       83.02       81.59      7.68 o 
  38   4   1      484.84      503.86     13.85 o 
  39   4   1       33.82       55.03      7.41 o 
  40   4   1      201.66      243.74     10.95 o 
  41   4   1       46.93       52.72      7.69 o 
  42   4   1      176.04      191.94     16.95 o 
   0   5   1      323.51      298.16      7.13 o 
   1   5   1      161.62      146.51      3.45 o 
   2   5   1      534.41      565.06      6.55 o 
   3   5   1     2398.34     2578.08     29.79 o 
   4   5   1      511.26      518.02      6.63 o 
   5   5   1      721.03      678.05      8.76 o 
   6   5   1      969.51      985.06     15.54 o 
   7   5   1     1725.27     1887.80     27.58 o 
   8   5   1     1220.23     1213.85     19.15 o 
   9   5   1      848.91      942.60     14.30 o 
  10   5   1      893.90      931.88     19.38 o 
  11   5   1      525.41      470.50     17.41 o 
  12   5   1      442.16      409.05     17.41 o 
  13   5   1      876.61      786.17     51.87 o 
  14   5   1     1387.93     1322.54     12.08 o 
  15   5   1     1095.13     1049.13     10.95 o 
  16   5   1      168.81      161.09     17.93 o 
  17   5   1      784.74      784.25     11.16 o 
  18   5   1       58.53       67.13      4.96 o 
  19   5   1      132.75      116.89     13.61 o 
  20   5   1      587.32      599.66     10.18 o 
  21   5   1       25.57       28.25      3.89 o 
  22   5   1       70.00       70.96      8.09 o 
  23   5   1     1566.94     1490.83     20.32 o 
  24   5   1      209.34      203.27      9.52 o 
  25   5   1      888.52      827.13     31.93 o 
  26   5   1      278.07      283.61      9.58 o 
  27   5   1      150.59      139.35      7.98 o 
  28   5   1       33.48       33.34      5.60 o 
  29   5   1      221.68      231.94      9.32 o 
  30   5   1       51.34       61.67      6.37 o 
  31   5   1      442.73      449.73     12.03 o 
  32   5   1      121.78      131.63      8.31 o 
  33   5   1       86.55       98.76      7.94 o 
  34   5   1       87.47       79.65      7.49 o 
  35   5   1      105.73       98.62      8.17 o 
  36   5   1       48.22       49.40      6.92 o 
  37   5   1      131.66      146.55      9.44 o 
  38   5   1      184.04      184.09     10.08 o 
  39   5   1      145.05      167.70      9.89 o 
  40   5   1       65.37       58.82      9.78 o 
   1   6   1      133.13      156.50      6.04 o 
   2   6   1     1688.45     1691.63     21.56 o 
   3   6   1      366.79      369.11      6.26 o 
   4   6   1     1915.43     1969.79     30.65 o 
   5   6   1     1859.08     1890.85     39.66 o 
   6   6   1     1178.31     1099.09     25.51 o 
   7   6   1      114.13      105.29      4.95 o 
   8   6   1      424.72      437.02     16.31 o 
   9   6   1      135.52      137.02      4.79 o 
  10   6   1      368.54      374.83     21.88 o 
  11   6   1        4.72        2.73      2.14 o 
  12   6   1       89.93       78.58      4.11 o 
  13   6   1       76.53       85.06      4.25 o 
  14   6   1      519.70      551.50      8.64 o 
  15   6   1       41.86       37.96      4.60 o 
  16   6   1      141.48      144.28      5.83 o 
  17   6   1      371.58      359.55     11.41 o 
  18   6   1       32.55       21.44      4.04 o 
  19   6   1       58.48       57.32      5.34 o 
  20   6   1      307.30      321.08      8.91 o 
  21   6   1        6.21        8.75      3.26 o 
  22   6   1     1134.11     1111.04     16.61 o 
  23   6   1        7.42       10.45      4.34 o 
  24   6   1      102.59      112.03      8.62 o 
  25   6   1      413.94      399.32     15.04 o 
  26   6   1       18.01       16.88      5.03 o 
  27   6   1       10.15       12.02      4.90 o 
  28   6   1        3.83       10.84      5.05 o 
  29   6   1      111.69      112.39      7.91 o 
  30   6   1      127.36      144.89      8.50 o 
  31   6   1      416.58      385.18     11.84 o 
  32   6   1      109.12      120.91      8.52 o 
  33   6   1       54.09       53.96      7.04 o 
  34   6   1      157.67      156.31      9.26 o 
  35   6   1       52.83       48.75      6.96 o 
  36   6   1        8.76       17.86      6.68 o 
  37   6   1       44.00       33.59      6.79 o 
  38   6   1      112.17      116.80     11.63 o 
  39   6   1       57.72       58.78      9.67 o 
   0   7   1       10.25        8.10      6.14 o 
   1   7   1     2676.38     2669.36     39.14 o 
   2   7   1      143.98      148.41      5.66 o 
   3   7   1        1.08       -2.42      2.42 o 
   4   7   1      223.57      235.46      7.88 o 
   5   7   1      814.60      808.42     15.46 o 
   6   7   1      701.08      705.72     19.14 o 
   7   7   1      117.05       98.31      5.71 o 
   8   7   1       29.22       24.98      2.68 o 
   9   7   1       48.37       44.07      3.98 o 
  10   7   1       36.10       33.02      2.84 o 
  11   7   1      303.40      336.77      5.95 o 
  12   7   1       94.02      102.15      4.16 o 
  13   7   1     1911.33     1942.53     52.32 o 
  14   7   1      577.67      583.11     12.49 o 
  15   7   1      773.23      779.84     14.11 o 
  16   7   1      340.69      354.12      8.16 o 
  17   7   1      773.85      788.07     21.01 o 
  18   7   1      376.94      375.93      9.96 o 
  19   7   1      123.07      112.73      5.95 o 
  20   7   1      109.21      103.27      5.97 o 
  21   7   1      264.10      259.06      7.82 o 
  22   7   1       29.59       34.77      6.87 o 
  23   7   1      218.52      218.84     11.08 o 
  24   7   1       35.61       31.06      6.89 o 
  25   7   1       91.47       97.07      9.13 o 
  26   7   1        8.73        2.04      6.04 o 
  27   7   1      107.60      102.02      9.46 o 
  28   7   1      100.20      108.68      8.10 o 
  29   7   1       57.11       55.07      6.90 o 
  30   7   1       21.36       19.49      5.83 o 
  31   7   1        0.65       -0.97      5.18 o 
  32   7   1      108.54      117.43      8.75 o 
  33   7   1       46.90       43.60      7.00 o 
  34   7   1        9.10        5.24      5.83 o 
  35   7   1       25.63       28.80      8.53 o 
  36   7   1       68.30       67.80     10.08 o 
   1   8   1       88.53       86.02      5.36 o 
   2   8   1      618.96      601.06      9.84 o 
   3   8   1     1012.75      992.19     13.25 o 
   4   8   1      540.58      524.81      9.41 o 
   5   8   1       67.19       55.20      3.73 o 
   6   8   1      887.87      864.55     20.38 o 
   7   8   1      233.22      242.26      5.95 o 
   8   8   1      483.27      482.35     10.19 o 
   9   8   1      229.00      205.67     10.64 o 
  10   8   1      139.18      128.56      5.35 o 
  11   8   1       21.04       20.43      3.22 o 
  12   8   1      165.65      175.79     13.65 o 
  13   8   1      234.98      251.50      7.21 o 
  14   8   1      497.14      435.35      6.48 o 
  15   8   1      196.33      192.87      5.29 o 
  16   8   1       47.16       31.26      4.40 o 
  17   8   1      259.70      267.07      7.79 o 
  18   8   1      181.67      155.70      7.24 o 
  19   8   1        5.59        3.27      3.96 o 
  20   8   1      246.37      249.08      7.95 o 
  21   8   1       39.69       40.81      5.01 o 
  22   8   1      907.93      937.82     14.08 o 
  23   8   1      218.02      220.93      9.45 o 
  24   8   1      412.54      419.91     11.73 o 
  25   8   1       11.39       12.45      5.45 o 
  26   8   1      163.84      160.04      8.82 o 
  27   8   1      122.64      127.01     10.10 o 
  28   8   1       22.44       26.48      6.11 o 
  29   8   1      144.33      165.89      8.24 o 
  30   8   1      194.21      199.22      8.89 o 
  31   8   1       48.70       45.26      6.23 o 
  32   8   1       59.59       70.65      8.23 o 
  33   8   1       22.68       19.35      6.82 o 
  34   8   1        3.89       -2.26      6.17 o 
   0   9   1       96.94      120.23      8.80 o 
   1   9   1      612.95      597.14     10.53 o 
   2   9   1      199.90      202.85      7.05 o 
   3   9   1       50.29       46.27      4.67 o 
   4   9   1       88.31       81.48      5.48 o 
   5   9   1       99.61       92.82      5.83 o 
   6   9   1      152.44      147.84      6.71 o 
   7   9   1      188.31      194.37      7.30 o 
   8   9   1      215.42      226.42      7.60 o 
   9   9   1       13.28       13.24      4.06 o 
  10   9   1      122.09      118.40      6.30 o 
  11   9   1      105.26       99.04      6.77 o 
  12   9   1       49.98       52.09      4.72 o 
  13   9   1      705.74      718.84     24.44 o 
  14   9   1      108.65      117.12      6.36 o 
  15   9   1      783.34      785.23     30.29 o 
  16   9   1      503.99      503.40     10.08 o 
  17   9   1        4.47        6.75      4.17 o 
  18   9   1      195.99      199.96      7.63 o 
  19   9   1      282.50      286.29      9.16 o 
  20   9   1      267.86      280.25     10.24 o 
  21   9   1       55.52       60.71      6.75 o 
  22   9   1       62.17       60.15      6.88 o 
  23   9   1       58.23       74.49      7.32 o 
  24   9   1       42.15       39.68      6.43 o 
  25   9   1       18.26       27.61      7.72 o 
  26   9   1      291.15      305.85     13.98 o 
  27   9   1       18.96       22.43      7.94 o 
  28   9   1        0.74       -9.32      9.32 o 
  29   9   1       42.49       42.09     12.57 o 
  30   9   1       20.15       23.26      8.62 o 
   1  10   1       84.58       76.49      5.76 o 
   2  10   1        5.11       -0.90      3.93 o 
   3  10   1       40.90       39.17      4.95 o 
   4  10   1      758.80      745.24     12.37 o 
   5  10   1      111.36      123.95      6.83 o 
   6  10   1       85.15       76.35      5.85 o 
   7  10   1       24.33       22.36      4.62 o 
   8  10   1       70.08       78.99      5.91 o 
   9  10   1      227.22      243.81      8.29 o 
  10  10   1       58.39       54.46      5.46 o 
  11  10   1       61.62       65.10      6.79 o 
  12  10   1        1.95        0.98      4.88 o 
  13  10   1      188.89      179.17      9.04 o 
  14  10   1      124.54      134.90      8.49 o 
  15  10   1      213.97      221.61      9.72 o 
  16  10   1       65.57       67.82      7.07 o 
  17  10   1      108.69      124.27      8.50 o 
  18  10   1        2.26        1.80      5.14 o 
  19  10   1       24.06       24.27      6.02 o 
  20  10   1      132.85      134.50      8.88 o 
  21  10   1       37.78       45.85      8.63 o 
  22  10   1       79.00       89.25     10.08 o 
  23  10   1       29.85       33.89     11.72 o 
  24  10   1       11.36       19.49     10.87 o 
  25  10   1       44.44       47.03     12.99 o 
  26  10   1        6.59        6.21     10.73 o 
   0  11   1      258.90      264.67     12.67 o 
   1  11   1      321.02      330.24      9.66 o 
   2  11   1      189.54      191.91      8.18 o 
   3  11   1       84.94       77.77      6.28 o 
   4  11   1      107.51      103.86      6.80 o 
   5  11   1      295.64      288.41      9.23 o 
   6  11   1        7.16        4.70      4.56 o 
   7  11   1      134.20      131.55      7.45 o 
   8  11   1       84.04       85.38      6.45 o 
   9  11   1       57.00       62.93      5.92 o 
  10  11   1       16.74       18.71      5.88 o 
  11  11   1       27.96       26.90      6.19 o 
  12  11   1      100.83      107.31      8.28 o 
  13  11   1      331.36      323.70     11.50 o 
  14  11   1       19.89       16.21      5.90 o 
  15  11   1       21.05       23.26      7.73 o 
  16  11   1      229.24      247.65     13.56 o 
  17  11   1      106.53      121.88     15.96 o 
  18  11   1       58.60       64.26     13.70 o 
  19  11   1       13.27       26.27     11.72 o 
  20  11   1      154.09      182.75     17.94 o 
  21  11   1       74.03       83.32     14.97 o 
   1  12   1        1.05       -2.26      4.48 o 
   2  12   1       38.53       49.18      5.94 o 
   3  12   1       23.28       23.29      5.29 o 
   4  12   1       42.10       42.52      5.76 o 
   5  12   1       96.69      106.79     10.22 o 
   6  12   1       23.95       29.22      7.86 o 
   7  12   1       71.04       75.43      9.41 o 
   8  12   1       67.24       54.00      8.66 o 
   9  12   1       87.10       93.92     15.11 o 
  10  12   1       57.68       67.51     13.84 o 
  11  12   1       39.81       23.58     12.00 o 
   0   0   2    90521.16    87004.13    346.15 o 
   2   0   2    26299.64    27985.97    154.29 o 
   4   0   2      320.14      353.49     11.44 o 
   6   0   2     4523.26     4899.72    128.87 o 
   8   0   2      368.38      334.43      7.40 o 
  10   0   2      950.35      983.51      7.55 o 
  12   0   2      808.82      788.93      7.70 o 
  14   0   2      149.01      154.66      4.53 o 
  16   0   2     2368.23     2498.30     27.40 o 
  18   0   2     1118.58     1053.55     19.63 o 
  20   0   2     1629.10     1582.73     25.14 o 
  22   0   2      806.44      770.82     19.35 o 
  24   0   2     1527.48     1405.77     26.55 o 
  26   0   2     1271.54     1329.93     27.26 o 
  28   0   2     1314.43     1268.36     27.96 o 
  30   0   2     1052.05      970.79     25.84 o 
  32   0   2      969.64      907.81     26.13 o 
  34   0   2     1025.76      958.65     27.68 o 
  36   0   2      158.39      172.30     14.55 o 
  38   0   2      169.16      178.51     16.10 o 
  40   0   2      129.11      123.29     15.39 o 
  42   0   2        6.22        4.52      9.89 o 
   1   1   2     1318.86     1435.60     10.13 o 
   2   1   2     3238.92     3540.16     16.27 o 
   3   1   2     3220.72     3672.50     20.14 o 
   4   1   2     2318.31     2384.93     86.04 o 
   5   1   2     3677.89     3939.67    114.68 o 
   6   1   2      246.92      261.76      6.15 o 
   7   1   2      854.85      859.30      9.66 o 
   8   1   2     1837.10     1848.68     23.68 o 
   9   1   2     7681.68     7704.67     85.96 o 
  10   1   2      951.06      977.03     12.20 o 
  11   1   2     2823.64     2677.55     18.67 o 
  12   1   2      271.76      297.42      3.68 o 
  13   1   2      704.31      664.39      7.13 o 
  14   1   2      336.40      369.68      4.39 o 
  15   1   2     2375.35     2577.22     13.07 o 
  16   1   2      619.32      603.66      9.74 o 
  17   1   2      276.03      276.81      5.35 o 
  18   1   2      365.88      396.26      6.32 o 
  19   1   2      558.30      529.67      7.31 o 
  20   1   2      533.45      539.39      7.73 o 
  21   1   2      315.40      301.54      6.25 o 
  22   1   2      303.90      295.68      7.46 o 
  23   1   2     1178.18     1097.53     11.50 o 
  24   1   2       52.51       54.80      3.96 o 
  25   1   2      288.52      272.17      6.74 o 
  26   1   2      447.87      428.30      8.74 o 
  27   1   2      568.52      526.19     10.10 o 
  28   1   2      431.82      422.57      8.53 o 
  29   1   2      941.17      961.43     14.49 o 
  30   1   2      109.82      119.03      5.85 o 
  31   1   2      465.56      501.52      9.75 o 
  32   1   2       27.15       38.83      5.62 o 
  33   1   2       57.12       69.14      6.54 o 
  34   1   2       52.96       58.23      6.34 o 
  35   1   2      296.60      299.30     10.17 o 
  36   1   2       87.92       98.43      7.56 o 
  37   1   2      223.62      241.17      9.95 o 
  38   1   2       17.86       26.33      5.83 o 
  39   1   2       72.16       87.04      9.83 o 
  40   1   2       63.31       75.61      9.53 o 
  41   1   2      117.00      128.45     11.33 o 
  42   1   2       15.92       11.74      7.49 o 
  43   1   2       61.13       66.39      9.94 o 
   0   2   2    13391.48    13970.74    389.50 o 
   1   2   2     1793.18     1818.64     22.72 o 
   2   2   2     7356.57     7617.91    123.37 o 
   3   2   2       54.26       55.51      8.77 o 
   4   2   2     1355.34     1370.06     15.33 o 
   5   2   2     1356.14     1296.58     11.77 o 
   6   2   2      722.64      786.01      6.38 o 
   7   2   2     1627.46     1625.23     11.91 o 
   8   2   2      398.23      405.60      4.02 o 
   9   2   2      970.02     1102.34      8.13 o 
  10   2   2     5059.07     5216.88     37.97 o 
  11   2   2     2523.23     2710.90     14.92 o 
  12   2   2      877.17      875.90      6.20 o 
  13   2   2     2735.03     2728.31     12.30 o 
  14   2   2      916.96      824.80      7.14 o 
  15   2   2      207.98      204.62      5.00 o 
  16   2   2     1335.58     1330.61     10.43 o 
  17   2   2     1128.74     1109.32     14.03 o 
  18   2   2      670.32      648.91      8.78 o 
  19   2   2        0.12        2.67      2.35 o 
  20   2   2      631.79      589.70      8.08 o 
  21   2   2      241.03      251.36      6.04 o 
  22   2   2     1096.26     1108.84     11.28 o 
  23   2   2      286.98      282.33      6.64 o 
  24   2   2       69.29       71.67      4.54 o 
  25   2   2      413.46      402.08      8.01 o 
  26   2   2      209.88      206.98      7.83 o 
  27   2   2      542.25      524.87      9.25 o 
  28   2   2     1197.49     1162.58     13.82 o 
  29   2   2      175.61      197.92      6.86 o 
  30   2   2      459.94      427.95      9.09 o 
  31   2   2      275.28      282.14      9.26 o 
  32   2   2      620.44      598.64     12.54 o 
  33   2   2       65.96       72.08      6.48 o 
  34   2   2      117.05      109.59      7.47 o 
  35   2   2      179.84      190.69      9.66 o 
  36   2   2        5.42       10.72      5.28 o 
  37   2   2       30.86       42.21      6.19 o 
  38   2   2      374.69      395.26     14.98 o 
  39   2   2      133.76      151.66     11.36 o 
  40   2   2       45.15       43.53      8.43 o 
  41   2   2       20.66       11.07      7.44 o 
  42   2   2       71.86       91.79     10.68 o 
  43   2   2      112.75      105.47     11.23 o 
   1   3   2      618.91      665.65      5.70 o 
   2   3   2     1016.63     1003.84      9.93 o 
   3   3   2      676.67      757.50      5.95 o 
   4   3   2      559.54      496.59      3.62 o 
   5   3   2     1837.45     2009.95     15.76 o 
   6   3   2      984.54     1100.01     10.96 o 
   7   3   2     4355.94     4554.07     36.87 o 
   8   3   2     1013.45     1050.97     10.24 o 
   9   3   2     7776.17     8159.26     74.43 o 
  10   3   2      145.89      130.93      4.26 o 
  11   3   2      991.46     1003.97     11.00 o 
  12   3   2      252.87      273.21      3.86 o 
  13   3   2      268.57      278.32      4.94 o 
  14   3   2      212.06      220.37      3.67 o 
  15   3   2       24.73       32.30      2.14 o 
  16   3   2     1495.03     1491.40     11.57 o 
  17   3   2      450.49      434.13      5.08 o 
  18   3   2      884.35      871.30      6.92 o 
  19   3   2      337.89      371.08      5.18 o 
  20   3   2     1791.22     1786.61     12.56 o 
  21   3   2     1761.49     1717.27     16.71 o 
  22   3   2      563.29      590.28      8.90 o 
  23   3   2     2332.66     2221.96     21.77 o 
  24   3   2      901.46      890.99     16.88 o 
  25   3   2      997.44      983.00     18.02 o 
  26   3   2       25.36       27.70      4.02 o 
  27   3   2      171.52      171.93      6.49 o 
  28   3   2      375.29      342.66      8.24 o 
  29   3   2      213.33      206.13      6.84 o 
  30   3   2     1027.58      976.73     14.92 o 
  31   3   2       75.50       90.05      9.51 o 
  32   3   2      102.20       97.29      7.12 o 
  33   3   2       32.35       35.44      5.69 o 
  34   3   2      147.37      138.73      8.18 o 
  35   3   2       74.71       87.82      8.65 o 
  36   3   2      205.36      202.49      9.27 o 
  37   3   2       30.99       38.50      7.88 o 
  38   3   2      219.50      232.13     12.68 o 
  39   3   2       16.06       12.47      7.28 o 
  40   3   2       49.59       62.06      9.32 o 
  41   3   2       11.10        7.69      7.24 o 
  42   3   2       22.04       20.05      8.17 o 
   0   4   2     3286.70     3372.55     43.40 o 
   1   4   2     1177.22     1162.45      8.58 o 
   2   4   2     1644.57     1584.61     14.45 o 
   3   4   2      526.05      557.54      5.90 o 
   4   4   2      642.18      664.66      9.12 o 
   5   4   2       30.48       40.73      2.19 o 
   6   4   2     2751.89     3046.49     30.54 o 
   7   4   2     1968.68     1984.47     18.63 o 
   8   4   2     1898.63     2039.57     22.87 o 
   9   4   2       28.10       30.66      1.96 o 
  10   4   2     1183.78     1241.08     15.40 o 
  11   4   2      265.91      245.14      4.70 o 
  12   4   2      720.99      781.01      9.12 o 
  13   4   2      914.51      949.35     10.30 o 
  14   4   2      347.06      323.75      5.34 o 
  15   4   2      146.37      164.67      4.07 o 
  16   4   2     1720.42     1749.34     16.32 o 
  17   4   2      646.44      665.23      8.75 o 
  18   4   2     1031.85      971.42      8.66 o 
  19   4   2      348.44      342.55      5.66 o 
  20   4   2      462.47      460.18      7.56 o 
  21   4   2     1020.79     1006.40     10.95 o 
  22   4   2     1567.24     1495.32     15.04 o 
  23   4   2       58.37       74.24      6.66 o 
  24   4   2     1577.47     1522.76     14.67 o 
  25   4   2     1204.83     1181.16     16.02 o 
  26   4   2       33.07       28.68      4.05 o 
  27   4   2       48.84       46.13      4.62 o 
  28   4   2        4.37        9.68      4.55 o 
  29   4   2        9.14        5.56      4.43 o 
  30   4   2      245.85      242.59      9.00 o 
  31   4   2      165.40      163.76      8.09 o 
  32   4   2       14.37       17.86      5.18 o 
  33   4   2      114.02      117.34      7.90 o 
  34   4   2       87.29       89.72      7.49 o 
  35   4   2       57.54       64.67      6.88 o 
  36   4   2      253.55      260.81     12.98 o 
  37   4   2       89.31      105.24     10.37 o 
  38   4   2      225.95      237.04     13.08 o 
  39   4   2      191.33      205.23     12.73 o 
  40   4   2      234.83      216.31     13.08 o 
  41   4   2        1.29        3.23      7.39 o 
   1   5   2      692.86      776.52     10.48 o 
   2   5   2     1964.71     1969.20     24.82 o 
   3   5   2      784.04      825.44     13.80 o 
   4   5   2      198.68      187.99      4.70 o 
   5   5   2     1575.55     1631.57     18.18 o 
   6   5   2      208.66      204.95      5.97 o 
   7   5   2     3041.27     3130.55     41.01 o 
   8   5   2      748.84      751.24     10.98 o 
   9   5   2      650.14      711.64      9.14 o 
  10   5   2      951.32      988.86     16.61 o 
  11   5   2     1036.63     1097.35     17.77 o 
  12   5   2      109.74      106.49      3.31 o 
  13   5   2      760.24      774.15     13.41 o 
  14   5   2      234.25      245.67      5.11 o 
  15   5   2       28.44       32.67      3.11 o 
  16   5   2     1558.95     1565.73     15.29 o 
  17   5   2      865.25      828.22      8.87 o 
  18   5   2        5.23        5.31      2.70 o 
  19   5   2      350.04      344.82      6.38 o 
  20   5   2      252.69      258.77      5.45 o 
  21   5   2     1385.37     1309.42     19.45 o 
  22   5   2      756.30      732.01     10.74 o 
  23   5   2     2469.52     2402.85     15.17 o 
  24   5   2      128.12      127.33      6.24 o 
  25   5   2      610.73      576.67     10.16 o 
  26   5   2       77.35       81.64      6.43 o 
  27   5   2      283.42      274.57      9.29 o 
  28   5   2      147.27      139.75      7.62 o 
  29   5   2      144.87      145.28      7.95 o 
  30   5   2       67.23       68.16      6.51 o 
  31   5   2        9.73       10.85      4.94 o 
  32   5   2       22.62       26.22      5.56 o 
  33   5   2       89.40      100.22      7.75 o 
  34   5   2      192.07      194.77     11.68 o 
  35   5   2       30.63       38.75      8.09 o 
  36   5   2       17.50       10.05      7.14 o 
  37   5   2        0.24       -0.97      6.69 o 
  38   5   2       16.70       20.61      7.82 o 
  39   5   2        4.65       -2.64      7.07 o 
  40   5   2        9.02       -3.81     10.17 o 
   0   6   2     1622.05     1642.84     37.77 o 
   1   6   2      255.31      241.40      7.51 o 
   2   6   2     1440.96     1467.09     11.49 o 
   3   6   2       78.40       75.19      3.51 o 
   4   6   2     1247.12     1281.51     12.25 o 
   5   6   2      849.16      872.20     10.41 o 
   6   6   2       43.01       38.44      3.07 o 
   7   6   2      510.80      530.98      8.61 o 
   8   6   2      326.36      340.67      7.11 o 
   9   6   2      500.99      523.02     13.01 o 
  10   6   2      679.24      728.86     12.56 o 
  11   6   2      245.00      264.00      5.92 o 
  12   6   2      445.89      451.93      8.45 o 
  13   6   2      414.70      447.86      7.82 o 
  14   6   2     2314.16     2279.96     32.95 o 
  15   6   2      104.02      110.10      3.89 o 
  16   6   2      224.34      220.42      4.74 o 
  17   6   2       17.35       21.65      2.70 o 
  18   6   2       58.45       54.69      3.94 o 
  19   6   2      394.70      407.12      7.30 o 
  20   6   2      442.27      431.73      7.56 o 
  21   6   2     1380.02     1321.67     12.56 o 
  22   6   2      240.92      239.49      6.77 o 
  23   6   2      142.20      137.27      6.49 o 
  24   6   2      130.44      121.13      6.39 o 
  25   6   2      132.38      133.47      6.51 o 
  26   6   2      274.60      273.90      8.23 o 
  27   6   2       70.67       67.72      5.71 o 
  28   6   2      320.03      339.29     14.76 o 
  29   6   2       12.60       20.21      4.75 o 
  30   6   2      736.11      744.23     12.86 o 
  31   6   2       34.18       35.76      8.83 o 
  32   6   2      457.70      480.93     25.49 o 
  33   6   2      123.20      130.92     13.91 o 
  34   6   2      331.36      343.19     15.89 o 
  35   6   2       21.84       16.18      7.43 o 
  36   6   2       17.95       16.39      7.64 o 
  37   6   2       96.46      106.15     10.93 o 
  38   6   2       18.99       14.97     11.30 o 
   1   7   2      557.20      559.57      8.66 o 
   2   7   2      292.39      271.18      5.58 o 
   3   7   2      444.15      436.89      6.62 o 
   4   7   2        9.66        6.39      2.66 o 
   5   7   2     1021.49     1000.03     14.03 o 
   6   7   2       33.53       30.32      3.54 o 
   7   7   2      931.37      925.99     13.91 o 
   8   7   2       25.09       26.00      3.49 o 
   9   7   2     1680.67     1727.74     31.19 o 
  10   7   2       19.34       17.05      3.44 o 
  11   7   2      438.79      434.82     10.67 o 
  12   7   2      419.20      421.92     10.65 o 
  13   7   2     1147.23     1144.98     25.34 o 
  14   7   2       17.79       20.98      2.85 o 
  15   7   2      725.48      717.22     13.74 o 
  16   7   2       17.71       18.16      2.93 o 
  17   7   2      600.05      550.71      8.50 o 
  18   7   2      127.48      122.64      4.33 o 
  19   7   2      298.63      274.76      5.90 o 
  20   7   2      238.29      247.18      6.46 o 
  21   7   2      612.28      627.27     11.21 o 
  22   7   2      243.81      242.38      7.64 o 
  23   7   2      158.69      170.10      8.05 o 
  24   7   2       33.05       33.40      4.91 o 
  25   7   2      481.44      465.82     10.21 o 
  26   7   2       26.27       27.81      4.90 o 
  27   7   2       58.86       61.44      5.79 o 
  28   7   2        5.67       -1.91      5.08 o 
  29   7   2       19.20       21.83      5.95 o 
  30   7   2       10.26       12.53      5.85 o 
  31   7   2       19.81       20.62      6.28 o 
  32   7   2        0.71        5.03      5.76 o 
  33   7   2      210.77      238.21     12.66 o 
  34   7   2        0.86        2.42      5.92 o 
  35   7   2       67.72       62.80      9.77 o 
  36   7   2        5.33        3.39     11.30 o 
   0   8   2     4465.52     4280.17    148.64 o 
   1   8   2      324.36      311.92      7.85 o 
   2   8   2     1389.79     1332.84     31.39 o 
   3   8   2       42.06       30.41      6.84 o 
   4   8   2      723.79      720.19     18.17 o 
   5   8   2       59.82       56.97      7.85 o 
   6   8   2      666.30      679.71     13.35 o 
   7   8   2      252.99      260.44      8.40 o 
   8   8   2      443.23      441.76      8.31 o 
   9   8   2      198.71      191.97      6.49 o 
  10   8   2      282.95      277.66      7.23 o 
  11   8   2       56.99       62.14      4.75 o 
  12   8   2      828.42      891.66     23.10 o 
  13   8   2      500.01      496.33     11.31 o 
  14   8   2     1269.97     1287.47     30.09 o 
  15   8   2      105.34      110.91      6.01 o 
  16   8   2       87.74      104.79      6.00 o 
  17   8   2        8.62       12.55      3.90 o 
  18   8   2      199.14      190.72      7.89 o 
  19   8   2       26.15       27.17      4.42 o 
  20   8   2      134.47      144.34      6.72 o 
  21   8   2      115.93      131.06      7.73 o 
  22   8   2       43.56       38.59      4.86 o 
  23   8   2      110.89      110.14      6.40 o 
  24   8   2       29.18       33.91      5.72 o 
  25   8   2       24.57       27.07      5.83 o 
  26   8   2      174.68      184.61      7.94 o 
  27   8   2       33.04       32.37      5.30 o 
  28   8   2      161.04      156.98      7.92 o 
  29   8   2       19.58       17.67      5.24 o 
  30   8   2      527.27      581.96     14.77 o 
  31   8   2       71.65       77.40     10.17 o 
  32   8   2      839.34      885.22     22.32 o 
  33   8   2      111.35      148.65     12.63 o 
   1   9   2       45.29       40.99      5.28 o 
   2   9   2      584.21      567.86     15.25 o 
   3   9   2      101.24      100.68      5.64 o 
   4   9   2       74.09       71.24      5.34 o 
   5   9   2      537.33      511.34     12.84 o 
   6   9   2      177.69      178.94      8.19 o 
   7   9   2      214.52      222.67      6.92 o 
   8   9   2       84.38       87.93      5.39 o 
   9   9   2      285.30      281.13      7.56 o 
  10   9   2      209.50      218.91      7.00 o 
  11   9   2      154.19      151.10      6.31 o 
  12   9   2       38.54       44.80      4.60 o 
  13   9   2      336.47      315.09      8.68 o 
  14   9   2      253.45      283.96      8.79 o 
  15   9   2      236.68      233.08      7.68 o 
  16   9   2       96.47      108.77      6.28 o 
  17   9   2      187.20      177.78      7.21 o 
  18   9   2       48.46       52.53      5.15 o 
  19   9   2       68.33       62.46      6.31 o 
  20   9   2        0.45       -0.60      4.66 o 
  21   9   2      241.24      234.29      9.30 o 
  22   9   2       36.63       49.50      6.26 o 
  23   9   2      235.27      246.01      9.69 o 
  24   9   2       44.24       51.46      6.38 o 
  25   9   2      117.87      121.60     10.28 o 
  26   9   2        9.65       11.72      8.61 o 
  27   9   2       75.57       72.61     13.20 o 
  28   9   2       12.65       11.79      7.15 o 
  29   9   2        9.16       11.74      7.36 o 
   0  10   2      287.08      277.39     11.61 o 
   1  10   2      228.19      229.74      9.61 o 
   2  10   2      118.08      104.81      7.36 o 
   3  10   2       33.03       28.44      4.46 o 
   4  10   2      339.03      315.19      8.42 o 
   5  10   2       62.09       63.59      5.26 o 
   6  10   2        5.58        5.29      4.50 o 
   7  10   2      120.65      114.23      7.65 o 
   8  10   2      105.06      110.58      7.42 o 
   9  10   2       34.79       31.28      5.41 o 
  10  10   2      105.51      109.96      7.39 o 
  11  10   2      110.96      125.61      9.39 o 
  12  10   2      218.95      223.98     25.42 o 
  13  10   2      157.71      184.16     10.67 o 
  14  10   2      229.30      231.77     11.57 o 
  15  10   2       95.57       96.21      8.89 o 
  16  10   2        6.49        6.25      6.07 o 
  17  10   2       35.55       29.80      9.04 o 
  18  10   2      114.78      117.22     13.56 o 
  19  10   2       67.35       89.96     12.15 o 
  20  10   2       95.12       77.25     11.72 o 
  21  10   2      111.53      115.52     13.42 o 
  22  10   2       21.91       39.54     10.03 o 
  23  10   2        9.80       19.49      9.46 o 
   1  11   2       38.98       29.35     10.59 o 
   2  11   2       81.46       61.50      7.64 o 
   3  11   2      142.23      131.42     11.51 o 
   4  11   2       89.89       98.37      8.59 o 
   5  11   2       53.65       51.83     10.03 o 
   6  11   2       62.83       49.57     10.03 o 
   7  11   2      466.85      486.38     20.34 o 
   8  11   2      475.43      505.31     20.76 o 
   9  11   2      141.97      173.43     14.41 o 
  10  11   2       41.13       45.90     10.45 o 
  11  11   2      354.10      382.87     19.35 o 
  12  11   2      168.74      157.19     14.26 o 
  13  11   2       31.47       31.35      9.89 o 
  14  11   2       33.83       42.79     10.31 o 
  15  11   2       15.99       16.95      9.18 o 
   2   0   3     1721.58     1928.31     25.56 o 
   4   0   3      775.83      836.63     18.22 o 
   6   0   3     6137.66     6655.73     47.73 o 
   8   0   3     1995.03     2169.95     28.67 o 
  10   0   3     3369.82     3751.38     86.01 o 
  12   0   3      303.63      368.22      4.92 o 
  14   0   3      678.63      628.54      7.95 o 
  16   0   3     2599.39     2516.51     56.39 o 
  18   0   3      929.70      922.93     10.56 o 
  20   0   3     1129.58     1101.97     12.29 o 
  22   0   3      751.62      740.89     12.57 o 
  24   0   3     1400.11     1351.42     17.32 o 
  26   0   3       79.10       73.83      6.69 o 
  28   0   3      874.89      878.86     15.87 o 
  30   0   3        4.71       -0.60      4.60 o 
  32   0   3      586.28      579.02     14.57 o 
  34   0   3       38.11       43.78     10.45 o 
  36   0   3      290.06      307.17     17.94 o 
  38   0   3      199.03      201.39     16.24 o 
   0   1   3      203.02      217.45      7.68 o 
   1   1   3      347.52      487.53      8.11 o 
   2   1   3      952.62     1025.43     10.38 o 
   3   1   3      847.89     1046.04     11.40 o 
   4   1   3      459.05      483.71     10.16 o 
   5   1   3      952.87      924.38     19.14 o 
   6   1   3      898.68      964.87     13.92 o 
   7   1   3     1293.81     1377.68     16.12 o 
   8   1   3      208.42      182.83      7.54 o 
   9   1   3      559.43      597.36     18.88 o 
  10   1   3      106.27      119.11      3.25 o 
  11   1   3      989.49      955.34     27.44 o 
  12   1   3     1047.83     1007.04      7.58 o 
  13   1   3     5342.46     5348.30     46.76 o 
  14   1   3      476.29      483.95      4.12 o 
  15   1   3     6572.17     6564.82     49.53 o 
  16   1   3      545.01      553.18     10.06 o 
  17   1   3      986.49     1035.98      8.84 o 
  18   1   3      166.67      163.27      3.91 o 
  19   1   3      965.56      911.87      7.79 o 
  20   1   3      110.01       95.63      3.59 o 
  21   1   3       76.20       76.52      3.65 o 
  22   1   3      270.75      269.90      5.59 o 
  23   1   3       92.37       93.49      4.59 o 
  24   1   3      551.63      543.66      8.25 o 
  25   1   3      803.45      795.91     10.01 o 
  26   1   3      136.32      142.40      5.45 o 
  27   1   3      436.19      413.26      7.99 o 
  28   1   3       27.40       32.39      3.85 o 
  29   1   3      127.86      142.49      5.90 o 
  30   1   3       27.11       29.28      3.95 o 
  31   1   3      384.49      345.32      8.23 o 
  32   1   3      176.22      183.97      6.93 o 
  33   1   3      402.11      399.23     13.08 o 
  34   1   3       56.14       56.84      7.69 o 
  35   1   3       15.27       15.19      6.34 o 
  36   1   3       95.43      112.96      9.83 o 
  37   1   3       75.87       84.17      9.09 o 
  38   1   3       47.66       54.09     11.58 o 
   1   2   3     2057.67     2176.50     33.18 o 
   2   2   3      212.11      206.42      5.37 o 
   3   2   3     1182.84     1290.23     17.37 o 
   4   2   3     8075.67     8502.18    154.54 o 
   5   2   3      968.59     1079.20     11.72 o 
   6   2   3      443.58      422.32      6.01 o 
   7   2   3      357.12      374.68      4.30 o 
   8   2   3     1975.10     2137.47     38.22 o 
   9   2   3     1141.75     1110.99     19.68 o 
  10   2   3      191.48      154.28      3.45 o 
  11   2   3      724.59      698.86      6.04 o 
  12   2   3       59.37       53.03      1.80 o 
  13   2   3      637.19      638.90      8.67 o 
  14   2   3      825.96      805.68      7.68 o 
  15   2   3      654.83      627.26     10.03 o 
  16   2   3      917.94      929.23     13.10 o 
  17   2   3      209.98      198.09      4.63 o 
  18   2   3      837.02      866.68      9.33 o 
  19   2   3      188.68      197.00      4.94 o 
  20   2   3       99.55      105.71      4.30 o 
  21   2   3     1039.17     1064.33     11.12 o 
  22   2   3     3708.72     3583.78     29.72 o 
  23   2   3      459.87      463.87     10.19 o 
  24   2   3      179.14      174.99      6.16 o 
  25   2   3      413.40      387.90      8.80 o 
  26   2   3      424.03      413.06     11.56 o 
  27   2   3      248.25      247.06      7.95 o 
  28   2   3       57.67       53.43      5.25 o 
  29   2   3      783.81      767.05     21.81 o 
  30   2   3       50.27       49.75      5.40 o 
  31   2   3       19.16       16.55      4.59 o 
  32   2   3      170.47      179.42     10.15 o 
  33   2   3       46.10       57.69      7.69 o 
  34   2   3      123.29      139.64      9.93 o 
  35   2   3      108.51      116.90      9.74 o 
  36   2   3      171.46      176.79     10.78 o 
  37   2   3       11.66       11.86      9.89 o 
  38   2   3      192.24      215.09     17.23 o 
   0   3   3      819.52      820.82     13.88 o 
   1   3   3     1601.40     1620.87     17.87 o 
   2   3   3       23.25       22.84      2.06 o 
   3   3   3     1127.65     1230.49     13.20 o 
   4   3   3      150.02      154.48      3.72 o 
   5   3   3     1234.59     1262.73     13.54 o 
   6   3   3      261.00      253.43      3.52 o 
   7   3   3     1558.47     1643.17     17.81 o 
   8   3   3      497.59      470.72      7.50 o 
   9   3   3     1828.18     1971.70     15.95 o 
  10   3   3       22.52       23.15      1.44 o 
  11   3   3      460.61      475.05      4.07 o 
  12   3   3      413.15      376.09      3.96 o 
  13   3   3      752.59      705.79      8.24 o 
  14   3   3      341.95      332.99      3.78 o 
  15   3   3      742.16      708.53      8.96 o 
  16   3   3       54.48       59.80      2.86 o 
  17   3   3      640.16      639.50      6.39 o 
  18   3   3      650.08      647.62      6.68 o 
  19   3   3       96.80      102.81      3.71 o 
  20   3   3      122.84      110.68      3.99 o 
  21   3   3      198.61      191.22      4.75 o 
  22   3   3     1165.63     1134.22     10.28 o 
  23   3   3      228.33      220.86      5.51 o 
  24   3   3      128.05      129.88      4.98 o 
  25   3   3     1374.77     1275.66     11.64 o 
  26   3   3      717.29      714.33      9.31 o 
  27   3   3      163.14      179.95      5.79 o 
  28   3   3      120.00      119.44      5.32 o 
  29   3   3      333.26      328.48      8.56 o 
  30   3   3       53.29       61.12      5.87 o 
  31   3   3      274.94      266.92     11.27 o 
  32   3   3       77.80       78.59      8.34 o 
  33   3   3       94.55      109.58      9.47 o 
  34   3   3      392.05      397.83     23.37 o 
  35   3   3      197.90      216.96     11.73 o 
  36   3   3      219.51      239.80     17.37 o 
  37   3   3       41.05       45.19     12.00 o 
  38   3   3      156.09      170.74     16.52 o 
   1   4   3      386.39      412.72      5.23 o 
   2   4   3      370.22      407.03      6.01 o 
   3   4   3      773.36      767.61      7.54 o 
   4   4   3      159.68      146.09      3.16 o 
   5   4   3      193.81      165.01      9.12 o 
   6   4   3     2241.10     2250.17     19.89 o 
   7   4   3      494.06      495.96      5.08 o 
   8   4   3     4727.81     4822.31     58.08 o 
   9   4   3     1027.02      996.28     14.12 o 
  10   4   3     1175.37     1216.83     12.04 o 
  11   4   3      279.93      264.31      4.16 o 
  12   4   3      363.15      380.19      4.02 o 
  13   4   3      102.95       98.93      2.73 o 
  14   4   3       95.96       86.96      2.74 o 
  15   4   3      686.79      678.36      9.43 o 
  16   4   3      375.66      367.44      4.83 o 
  17   4   3      525.21      518.13      5.75 o 
  18   4   3       61.56       65.75      3.02 o 
  19   4   3      377.77      377.71      6.08 o 
  20   4   3      262.47      284.28      5.39 o 
  21   4   3      395.53      373.99      6.13 o 
  22   4   3      642.68      584.70      7.45 o 
  23   4   3       30.98       37.47      3.32 o 
  24   4   3      674.75      659.06      8.19 o 
  25   4   3       32.67       36.84      4.71 o 
  26   4   3        5.82        9.75      3.23 o 
  27   4   3      118.36      113.76      5.18 o 
  28   4   3      134.97      134.36      6.38 o 
  29   4   3      361.65      377.68     10.83 o 
  30   4   3       58.29       63.84      6.57 o 
  31   4   3      154.64      143.49      8.30 o 
  32   4   3      195.30      180.71      9.06 o 
  33   4   3      262.56      255.77     10.23 o 
  34   4   3      134.78      139.31     11.13 o 
  35   4   3       35.94       41.82      8.48 o 
  36   4   3      316.60      341.64     15.13 o 
  37   4   3      250.30      252.04     13.74 o 
  38   4   3      495.27      502.91     26.69 o 
  39   4   3       22.99       23.87     12.85 o 
   0   5   3     2542.57     2627.37     36.61 o 
   1   5   3      742.20      721.45      5.79 o 
   2   5   3      365.24      351.88      7.94 o 
   3   5   3     1592.56     1605.90      7.84 o 
   4   5   3      233.29      230.78      3.72 o 
   5   5   3      144.59      137.71      4.11 o 
   6   5   3     1549.70     1587.58     20.91 o 
   7   5   3      866.64      934.31     11.35 o 
   8   5   3      667.63      688.21     12.07 o 
   9   5   3       94.72      102.60      3.24 o 
  10   5   3      652.64      689.89      7.48 o 
  11   5   3       72.50       68.88      3.06 o 
  12   5   3      502.22      504.28      5.28 o 
  13   5   3      198.29      193.90      3.84 o 
  14   5   3      293.76      273.89      4.14 o 
  15   5   3      451.89      444.93      5.06 o 
  16   5   3      203.14      202.90      3.94 o 
  17   5   3     1123.33     1116.68     11.10 o 
  18   5   3      413.54      418.04      5.21 o 
  19   5   3       76.54       80.53      3.22 o 
  20   5   3      589.28      593.93      6.18 o 
  21   5   3      360.17      338.91      6.20 o 
  22   5   3       46.24       55.32      3.69 o 
  23   5   3      754.33      700.74      8.49 o 
  24   5   3       77.90       91.73      4.52 o 
  25   5   3      403.28      391.54      8.08 o 
  26   5   3      349.97      345.73      7.97 o 
  27   5   3      205.22      202.89      7.58 o 
  28   5   3       70.22       74.20      5.80 o 
  29   5   3      189.35      179.69      8.90 o 
  30   5   3      124.76      126.13      8.07 o 
  31   5   3       82.85       86.95      9.53 o 
  32   5   3        2.13        5.38      6.61 o 
  33   5   3       82.34       62.43      9.20 o 
  34   5   3      106.09       96.76     10.21 o 
  35   5   3       60.00       59.84      9.40 o 
  36   5   3      151.60      163.06     12.49 o 
  37   5   3      147.34      153.65     19.07 o 
  38   5   3      270.51      306.32     23.44 o 
   1   6   3      240.91      235.18      5.99 o 
   2   6   3       15.56       17.79      2.49 o 
   3   6   3      401.45      399.12      5.85 o 
   4   6   3      561.45      526.91      7.54 o 
   5   6   3      262.70      257.71      5.17 o 
   6   6   3      383.96      386.18      5.74 o 
   7   6   3      615.85      623.42      7.17 o 
   8   6   3     1444.64     1459.45     23.79 o 
   9   6   3       70.15       63.92      3.08 o 
  10   6   3      420.14      420.61      9.10 o 
  11   6   3       91.18       88.93      3.56 o 
  12   6   3      467.42      493.43      6.05 o 
  13   6   3      144.88      145.02      5.39 o 
  14   6   3       82.96       78.51      3.34 o 
  15   6   3       78.45       77.28      3.38 o 
  16   6   3      213.23      209.86      4.43 o 
  17   6   3      106.96      111.12      3.67 o 
  18   6   3       90.91       83.76      3.44 o 
  19   6   3        3.87        1.42      2.37 o 
  20   6   3      290.77      301.34      5.52 o 
  21   6   3        4.53        5.74      2.57 o 
  22   6   3       89.99       90.05      4.47 o 
  23   6   3       84.97       81.66      4.41 o 
  24   6   3      122.52      124.96      5.64 o 
  25   6   3      175.84      168.37      6.05 o 
  26   6   3       20.33       21.73      4.60 o 
  27   6   3       21.72       18.51      5.28 o 
  28   6   3       91.97      108.33      7.93 o 
  29   6   3      192.74      177.35      9.25 o 
  30   6   3      327.41      338.63     11.27 o 
  31   6   3      106.13      107.11      8.19 o 
  32   6   3      156.21      169.21      9.81 o 
  33   6   3       70.76       65.15      7.51 o 
  34   6   3       31.39       32.91      6.82 o 
  35   6   3       16.20        8.60      7.93 o 
  36   6   3      340.61      336.30     15.75 o 
   0   7   3      674.30      694.69     16.52 o 
   1   7   3     2536.62     2536.68     40.70 o 
   2   7   3       12.24        5.73      2.95 o 
   3   7   3      334.57      300.32     10.05 o 
   4   7   3       17.82        8.78      5.12 o 
   5   7   3      331.11      311.53      8.19 o 
   6   7   3      814.84      778.61     15.52 o 
   7   7   3      719.23      721.60     18.14 o 
   8   7   3      610.54      612.67     16.37 o 
   9   7   3      393.98      394.32      7.05 o 
  10   7   3      334.26      341.04      5.66 o 
  11   7   3      229.45      227.14      6.01 o 
  12   7   3      566.86      591.71      9.63 o 
  13   7   3      407.51      447.82      7.57 o 
  14   7   3       71.30       73.36      4.01 o 
  15   7   3     1240.17     1384.23     17.21 o 
  16   7   3       12.82       18.26      2.87 o 
  17   7   3      923.14     1018.58     21.01 o 
  18   7   3       86.84       94.04      4.82 o 
  19   7   3      865.63      875.96     16.39 o 
  20   7   3       69.69       63.44      4.40 o 
  21   7   3       25.38       34.64      3.95 o 
  22   7   3       21.62       14.41      3.54 o 
  23   7   3       31.92       32.32      4.01 o 
  24   7   3      101.38       96.49      6.00 o 
  25   7   3      253.31      259.10      8.17 o 
  26   7   3      150.42      143.75      6.93 o 
  27   7   3      119.57      118.84      6.68 o 
  28   7   3       50.52       39.48      6.15 o 
  29   7   3       70.89       76.34      7.19 o 
  30   7   3       32.27       43.96      6.39 o 
  31   7   3       25.94       23.38      5.89 o 
  32   7   3       58.58       64.08      9.53 o 
  33   7   3       26.41       15.25     12.00 o 
  34   7   3      114.77      115.81     16.24 o 
   1   8   3       40.64       32.87      4.55 o 
   2   8   3       31.72       23.83      3.99 o 
   3   8   3      103.03       93.42      4.82 o 
   4   8   3     1133.93     1155.79     26.07 o 
   5   8   3      624.21      638.66     11.46 o 
   6   8   3      169.28      163.20      5.64 o 
   7   8   3        4.71        3.38      3.17 o 
   8   8   3      795.02      806.90     11.78 o 
   9   8   3      135.44      134.99      5.54 o 
  10   8   3      400.68      410.93     10.79 o 
  11   8   3       47.27       59.34      5.19 o 
  12   8   3      222.11      236.64      7.92 o 
  13   8   3       29.32       29.54      4.59 o 
  14   8   3      208.78      203.48      7.65 o 
  15   8   3       29.65       31.99      4.72 o 
  16   8   3      312.11      291.88     10.38 o 
  17   8   3       62.45       62.35      6.85 o 
  18   8   3       41.81       38.11      6.71 o 
  19   8   3       13.24       10.76      6.99 o 
  20   8   3       99.84      101.24      8.31 o 
  21   8   3       55.47       54.60      7.02 o 
  22   8   3      434.74      429.93     11.30 o 
  23   8   3      272.38      290.58     10.01 o 
  24   8   3       86.38      102.60      7.48 o 
  25   8   3       13.86       10.40      5.20 o 
  26   8   3      259.23      252.57      9.91 o 
  27   8   3      101.59      100.83      7.88 o 
  28   8   3       73.92       92.37     10.22 o 
  29   8   3      108.59      129.26     11.53 o 
  30   8   3      708.79      720.54     28.95 o 
  31   8   3       41.56       48.72     13.42 o 
   1   9   3      661.31      658.40     17.94 o 
   2   9   3       29.87       27.68      6.78 o 
   3   9   3        1.85       -3.25      5.51 o 
   4   9   3      426.19      409.70     15.11 o 
   5   9   3       80.58       81.33      6.92 o 
   6   9   3      157.34      158.14     11.86 o 
   7   9   3      105.47      112.55     11.72 o 
   8   9   3      154.55      145.37     13.77 o 
   9   9   3       89.34       79.43      6.91 o 
  10   9   3      219.27      213.80      9.49 o 
  11   9   3       11.00        8.13      7.13 o 
  12   9   3      124.20      104.68      8.14 o 
  13   9   3      442.23      463.05     30.72 o 
  14   9   3      582.42      581.13     43.99 o 
  15   9   3      238.76      275.52     20.41 o 
  16   9   3       59.27       67.65      7.40 o 
  17   9   3      638.40      687.53     20.76 o 
  18   9   3       83.52       84.91      8.10 o 
  19   9   3      178.36      189.94     10.27 o 
  20   9   3       19.52       22.15      6.13 o 
  21   9   3      133.29      154.23      9.87 o 
  22   9   3        1.00        2.06      5.42 o 
  23   9   3       52.81       49.82      8.39 o 
  24   9   3       10.15       11.05      7.03 o 
  25   9   3        1.03        4.31      7.98 o 
  26   9   3       50.00       53.38     12.43 o 
   1  10   3       10.97       14.41      6.78 o 
   2  10   3       39.25       28.95      7.63 o 
   3  10   3      275.00      268.75     13.56 o 
   4  10   3       90.43       82.76     10.31 o 
   5  10   3       66.52       63.41      9.18 o 
   6  10   3      265.92      269.88     13.98 o 
   7  10   3      281.00      269.88     14.26 o 
   8  10   3      126.80      128.52     11.30 o 
   9  10   3      112.27      101.54     11.02 o 
  10  10   3      231.10      233.02     13.56 o 
  11  10   3      259.35      253.50     14.12 o 
  12  10   3       61.36       41.38      8.33 o 
  13  10   3      196.51      204.92     13.70 o 
  14  10   3      112.78      100.98     11.58 o 
   0   0   4     4695.65     5297.27     48.02 o 
   2   0   4     3812.18     4190.94     68.00 o 
   4   0   4     1339.59     1266.52     24.71 o 
   6   0   4     3772.88     4065.21     43.36 o 
   8   0   4      138.62      163.82     11.58 o 
  10   0   4      249.75      257.74     13.56 o 
  12   0   4     1412.82     1387.83     27.54 o 
  14   0   4     1071.85     1070.07     25.14 o 
  16   0   4     1396.54     1463.96     11.69 o 
  18   0   4       24.02       20.94      2.42 o 
  20   0   4      164.69      173.55      5.23 o 
  22   0   4      676.87      703.89      9.66 o 
  24   0   4      761.58      765.82     10.86 o 
  26   0   4      285.74      279.11      7.78 o 
  28   0   4       33.99       37.92      4.64 o 
  30   0   4     1712.58     1562.34     22.18 o 
  32   0   4     1003.25     1016.57     21.82 o 
  34   0   4      856.77      854.29     18.38 o 
  36   0   4        1.28       -9.89      9.89 o 
  38   0   4        4.08      -10.31     10.31 o 
   1   1   4      545.98      586.15     10.34 o 
   2   1   4      977.57     1013.44     11.17 o 
   3   1   4     2512.98     2565.38     33.47 o 
   4   1   4       18.99        6.36      4.89 o 
   5   1   4     2809.38     2907.53     25.75 o 
   6   1   4      243.00      262.66      9.69 o 
   7   1   4     1203.08     1195.08     20.12 o 
   8   1   4     1026.66     1051.02     16.51 o 
   9   1   4      424.41      421.11     11.78 o 
  10   1   4       84.12       64.97      6.23 o 
  11   1   4      373.21      368.36     11.17 o 
  12   1   4      127.52      135.41      7.99 o 
  13   1   4     1125.35     1102.73     17.82 o 
  14   1   4       70.87       71.28      6.94 o 
  15   1   4      528.99      539.89      7.34 o 
  16   1   4      456.29      453.05      4.30 o 
  17   1   4      322.07      319.79      4.20 o 
  18   1   4      257.12      248.42      3.08 o 
  19   1   4      377.46      385.01      4.48 o 
  20   1   4      779.44      745.00      6.55 o 
  21   1   4     1025.92     1005.89      7.66 o 
  22   1   4      100.37      109.25      3.70 o 
  23   1   4     1759.41     1731.70     10.71 o 
  24   1   4      670.67      656.30      7.23 o 
  25   1   4      324.21      323.68      5.66 o 
  26   1   4      229.62      228.96      5.19 o 
  27   1   4      164.85      163.28      4.82 o 
  28   1   4       68.73       66.22      4.21 o 
  29   1   4      501.85      512.92      8.44 o 
  30   1   4       74.24       67.36      4.97 o 
  31   1   4     1285.65     1293.63     14.80 o 
  32   1   4       35.29       35.30      4.60 o 
  33   1   4       61.41       61.34      5.26 o 
  34   1   4       54.64       56.16      6.37 o 
  35   1   4       10.93        4.35      7.31 o 
  36   1   4       32.65       30.88      8.58 o 
  37   1   4       55.53       53.72      9.55 o 
  38   1   4       66.90       59.47      9.99 o 
  39   1   4       20.15       12.49      8.22 o 
  40   1   4        7.38        3.11     11.58 o 
   0   2   4     2554.32     2988.18     51.97 o 
   1   2   4     1069.81     1026.93     11.34 o 
   2   2   4      860.07      892.24     12.25 o 
   3   2   4      115.00      129.31      6.31 o 
   4   2   4     1399.12     1431.82     18.67 o 
   5   2   4      389.82      366.01     13.91 o 
   6   2   4      766.93      779.66     14.59 o 
   7   2   4     1570.82     1637.99     20.09 o 
   8   2   4      242.90      288.19     10.25 o 
   9   2   4      318.11      364.80     10.97 o 
  10   2   4     1379.83     1413.10     19.29 o 
  11   2   4      249.37      284.49     10.24 o 
  12   2   4     1294.76     1357.01     26.34 o 
  13   2   4      441.89      462.27      6.86 o 
  14   2   4     1185.90     1207.43     16.22 o 
  15   2   4       77.89       76.87      3.64 o 
  16   2   4       28.65       24.18      2.22 o 
  17   2   4      177.21      148.10     16.65 o 
  18   2   4      606.65      569.28      8.98 o 
  19   2   4      363.51      345.35      3.85 o 
  20   2   4       21.37       18.80      2.17 o 
  21   2   4      363.63      331.39      4.97 o 
  22   2   4      117.03      107.43      3.75 o 
  23   2   4      169.70      155.54      4.26 o 
  24   2   4      125.23      124.20      4.19 o 
  25   2   4      739.68      727.96      7.90 o 
  26   2   4      122.97      122.58      4.40 o 
  27   2   4       23.63       19.45      3.25 o 
  28   2   4      252.17      246.75      6.33 o 
  29   2   4       73.57       71.51      4.56 o 
  30   2   4      349.24      340.58      8.47 o 
  31   2   4      116.26      124.66      6.87 o 
  32   2   4      688.60      654.57     11.24 o 
  33   2   4       83.20       88.89      7.32 o 
  34   2   4      332.52      349.61     11.18 o 
  35   2   4        8.86       14.47      7.39 o 
  36   2   4      179.08      170.09     12.16 o 
  37   2   4        6.11        6.51      7.86 o 
  38   2   4      220.25      209.73     14.33 o 
  39   2   4       20.72       21.47     12.43 o 
   1   3   4      870.81      934.60     15.14 o 
   2   3   4      115.32      118.50      6.56 o 
   3   3   4      811.19      854.70     15.25 o 
   4   3   4     1504.64     1518.44     39.05 o 
   5   3   4      592.83      609.40     12.84 o 
   6   3   4      177.66      179.68      8.46 o 
   7   3   4     1064.61     1099.35     16.66 o 
   8   3   4      456.48      488.10     12.15 o 
   9   3   4      747.15      658.08     62.59 o 
  10   3   4      299.17      255.15     19.38 o 
  11   3   4      464.25      458.51      6.62 o 
  12   3   4      412.38      414.38      7.31 o 
  13   3   4      121.61      127.62      5.37 o 
  14   3   4      137.32      141.13      5.84 o 
  15   3   4       97.54      103.00      5.61 o 
  16   3   4      819.00      792.90      8.89 o 
  17   3   4        8.42        8.95      1.85 o 
  18   3   4      145.60      133.97      3.29 o 
  19   3   4      267.47      247.53      4.29 o 
  20   3   4       14.20       14.66      1.95 o 
  21   3   4     1019.79     1020.02      7.23 o 
  22   3   4      396.13      381.91      5.68 o 
  23   3   4      570.91      518.92      6.73 o 
  24   3   4      110.98      119.30      4.26 o 
  25   3   4     1015.70     1004.20     11.67 o 
  26   3   4      280.47      286.14      6.39 o 
  27   3   4      108.33      124.16      6.20 o 
  28   3   4      257.64      235.31      6.38 o 
  29   3   4        5.92        5.99      3.55 o 
  30   3   4      320.70      298.37      8.06 o 
  31   3   4        3.73        1.47      3.64 o 
  32   3   4       15.89       12.92      4.93 o 
  33   3   4       52.53       37.57      5.83 o 
  34   3   4       61.42       65.62      6.58 o 
  35   3   4       17.04       17.30      9.46 o 
  36   3   4       93.05       85.13     12.78 o 
  37   3   4       74.43       72.87     10.72 o 
  38   3   4      165.56      165.91     12.66 o 
  39   3   4        7.67       -0.85     10.17 o 
   0   4   4     2382.98     2360.27     19.75 o 
   1   4   4      856.45      804.87     10.19 o 
   2   4   4      524.58      433.56     33.78 o 
   3   4   4      137.42      105.06     21.74 o 
   4   4   4      613.58      561.90     33.22 o 
   5   4   4      381.37      351.66      4.78 o 
   6   4   4      326.64      324.45      4.77 o 
   7   4   4       40.09       34.84      2.13 o 
   8   4   4     1422.13     1422.07     14.06 o 
   9   4   4      791.42      814.41      6.85 o 
  10   4   4     1039.44     1012.71     19.99 o 
  11   4   4      155.30      167.57      4.67 o 
  12   4   4      770.81      791.62      9.56 o 
  13   4   4      602.83      569.25      9.48 o 
  14   4   4      182.23      186.95      4.15 o 
  15   4   4       10.57        9.85      2.58 o 
  16   4   4     1612.07     1619.82     16.28 o 
  17   4   4      325.38      330.48      5.53 o 
  18   4   4      895.41      901.67     10.33 o 
  19   4   4      114.48      125.63      3.67 o 
  20   4   4      181.90      184.42      4.32 o 
  21   4   4     1078.40     1024.72     18.71 o 
  22   4   4      731.34      702.74      8.49 o 
  23   4   4      382.86      360.85      6.70 o 
  24   4   4      570.75      529.05      7.95 o 
  25   4   4      150.18      148.90      5.37 o 
  26   4   4      246.11      235.18      7.50 o 
  27   4   4      414.07      407.41      9.18 o 
  28   4   4       85.18       93.06      7.05 o 
  29   4   4       77.87       77.56      6.64 o 
  30   4   4      145.71      130.00     10.68 o 
  31   4   4      145.70      134.22     11.29 o 
  32   4   4       87.73       91.01     12.99 o 
  33   4   4       28.81       34.99      8.19 o 
  34   4   4        9.33       11.36      7.72 o 
  35   4   4       38.42       35.67      8.73 o 
  36   4   4      165.61      172.54     12.73 o 
  37   4   4       64.77       80.34     10.96 o 
   1   5   4      160.93      151.30      8.72 o 
   2   5   4      301.87      290.64     14.69 o 
   3   5   4      168.60      171.31     12.43 o 
   4   5   4      615.21      639.25     12.93 o 
   5   5   4        1.20       -2.56      4.48 o 
   6   5   4      326.49      336.25      6.79 o 
   7   5   4     1105.80     1086.86     21.57 o 
   8   5   4     1171.20     1244.87     25.60 o 
   9   5   4      409.15      399.23      7.47 o 
  10   5   4      805.52      803.01     14.55 o 
  11   5   4     1415.68     1395.72     26.30 o 
  12   5   4      127.74      137.15      4.62 o 
  13   5   4       39.94       31.57      5.30 o 
  14   5   4      364.17      379.29      6.29 o 
  15   5   4       41.76       45.62      3.20 o 
  16   5   4      521.44      526.34     11.27 o 
  17   5   4      372.35      360.48      6.52 o 
  18   5   4      242.78      235.65      5.79 o 
  19   5   4      133.24      128.37      4.48 o 
  20   5   4      182.70      176.71      5.10 o 
  21   5   4      643.78      617.22     10.71 o 
  22   5   4      149.26      143.00      5.04 o 
  23   5   4       97.26       94.37      4.80 o 
  24   5   4       32.11       31.29      3.55 o 
  25   5   4      742.19      697.95      9.42 o 
  26   5   4      133.87      128.89      6.00 o 
  27   5   4      272.66      291.58      7.87 o 
  28   5   4       94.07       99.40      6.86 o 
  29   5   4      186.49      179.36      8.28 o 
  30   5   4       95.49       93.97      7.07 o 
  31   5   4       26.32       15.47      7.28 o 
  32   5   4       18.72        4.69      6.97 o 
  33   5   4      197.04      187.56     13.98 o 
  34   5   4      196.66      186.00     12.52 o 
  35   5   4       38.11       43.13      9.16 o 
  36   5   4       86.24       76.50     10.48 o 
   0   6   4     1098.96     1078.12     26.13 o 
   1   6   4      440.71      439.92     18.64 o 
   2   6   4     1715.26     1706.72     32.06 o 
   3   6   4      231.08      215.37     14.83 o 
   4   6   4      429.91      408.57     18.22 o 
   5   6   4      443.67      415.35     18.22 o 
   6   6   4      617.71      600.92     12.44 o 
   7   6   4      125.80      126.75      7.70 o 
   8   6   4       75.77       76.15      6.94 o 
   9   6   4      430.80      437.82     11.43 o 
  10   6   4      673.28      666.47     16.38 o 
  11   6   4       57.17       59.05      5.11 o 
  12   6   4      157.67      156.21      8.09 o 
  13   6   4      127.77      140.73      6.79 o 
  14   6   4      148.74      146.75      5.12 o 
  15   6   4       66.91       76.59      3.71 o 
  16   6   4      362.44      329.39      7.18 o 
  17   6   4       25.62       20.74      3.27 o 
  18   6   4       92.52       88.52      4.73 o 
  19   6   4      457.47      452.84      7.96 o 
  20   6   4      682.56      688.37     10.39 o 
  21   6   4       48.77       49.98      3.81 o 
  22   6   4      185.39      174.22      5.65 o 
  23   6   4      199.46      190.79      6.36 o 
  24   6   4      160.17      159.43      6.29 o 
  25   6   4      317.17      315.66     14.18 o 
  26   6   4      233.92      253.05      8.69 o 
  27   6   4       74.51       74.52      6.39 o 
  28   6   4      249.51      257.94      9.04 o 
  29   6   4       76.53       71.21      9.22 o 
  30   6   4       76.16       81.94      9.51 o 
  31   6   4       17.20        9.89      7.08 o 
  32   6   4      124.09      125.50     11.26 o 
  33   6   4       33.64       29.22      8.70 o 
  34   6   4      114.31      103.28     10.94 o 
   1   7   4       50.51       58.89     10.03 o 
   2   7   4      128.69      124.84     12.85 o 
   3   7   4       64.12       60.45     10.31 o 
   4   7   4      138.75      134.02     13.28 o 
   5   7   4      609.78      599.65     21.61 o 
   6   7   4       32.25       27.54      9.18 o 
   7   7   4      929.77      965.57     25.84 o 
   8   7   4      165.93      184.44     14.55 o 
   9   7   4     1058.47     1098.84     15.75 o 
  10   7   4      107.99      118.91      7.93 o 
  11   7   4      431.16      431.97     19.85 o 
  12   7   4      123.91      130.97      7.98 o 
  13   7   4      716.81      685.29     18.81 o 
  14   7   4       20.68       20.64      3.73 o 
  15   7   4      169.79      178.83      9.19 o 
  16   7   4       43.29       45.81      3.89 o 
  17   7   4      411.52      412.57     12.60 o 
  18   7   4      144.91      150.46      5.77 o 
  19   7   4      190.88      194.42      6.89 o 
  20   7   4      170.95      190.39      7.24 o 
  21   7   4        6.66        7.80      3.95 o 
  22   7   4       60.16       57.10      6.25 o 
  23   7   4      100.35       99.51      7.63 o 
  24   7   4       46.23       57.90      6.50 o 
  25   7   4      121.49      151.11     16.52 o 
  26   7   4       12.87        1.27     10.17 o 
  27   7   4       89.09       88.69     14.97 o 
  28   7   4       30.28       35.31     12.29 o 
  29   7   4       51.81       56.77     13.42 o 
  30   7   4       16.93       16.38     10.87 o 
  31   7   4      165.62      170.60     18.36 o 
   3   8   4      277.19      308.02     16.66 o 
   4   8   4      243.45      243.47     16.38 o 
   5   8   4        2.51       -5.23      7.91 o 
   6   8   4        6.59       -8.19      8.19 o 
   7   8   4       73.69       76.97     11.72 o 
   8   8   4      296.86      287.26     16.66 o 
   9   8   4       25.67       22.17      9.04 o 
  10   8   4      137.45      118.39      8.54 o 
  11   8   4       34.44       33.35      4.43 o 
  12   8   4      140.81      149.79     12.78 o 
  13   8   4      285.37      305.31      8.91 o 
  14   8   4      496.40      509.12     33.97 o 
  15   8   4       43.47       43.41     10.52 o 
  16   8   4      250.57      278.66     19.07 o 
  17   8   4       58.88       56.88      5.94 o 
  18   8   4      266.03      263.90      9.53 o 
  19   8   4        7.30       19.86      7.56 o 
  20   8   4      138.45      157.75     15.96 o 
  21   8   4       23.80       17.51     10.17 o 
  22   8   4       66.57       60.59     12.71 o 
  23   8   4       15.83       12.71     10.31 o 
  24   8   4      117.01      129.93     15.96 o 
  25   8   4       42.77       44.77     12.43 o 
  26   8   4      339.43      351.65     21.75 o 
  27   8   4        6.14       -3.53     10.17 o 
  28   8   4       84.24       82.76     15.25 o 
   5   9   4       68.98       72.03     11.16 o 
   6   9   4      135.16      129.50     14.12 o 
   7   9   4       75.99       81.35     11.58 o 
   8   9   4       46.08       45.62     10.59 o 
   9   9   4     1164.56     1236.72     30.08 o 
  10   9   4       79.34       77.25      9.04 o 
  11   9   4       59.55       49.58      5.30 o 
  12   9   4       25.25       25.27      4.83 o 
  13   9   4      270.11      284.29     17.51 o 
  14   9   4      276.66      317.76     18.22 o 
  15   9   4       85.17       97.31     13.13 o 
  16   9   4        2.20        7.77      9.60 o 
  17   9   4      289.49      316.07     19.63 o 
  18   9   4       68.70       73.44     12.85 o 
  19   9   4       44.37       49.29     12.15 o 
  20   9   4       19.53       12.99     10.17 o 
  21   9   4       19.13       16.52     10.87 o 
  22   9   4       81.58      103.52     14.97 o 
  23   9   4      127.45      128.09     16.38 o 
  24   9   4       98.86      111.43     15.82 o 
   2   0   5      799.68      805.31     16.03 o 
   4   0   5     2315.11     2278.27     36.58 o 
   6   0   5     1407.11     1413.26     29.52 o 
   8   0   5      219.99      213.82     14.12 o 
  10   0   5       97.38       82.48     11.30 o 
  12   0   5     1371.38     1420.60     31.21 o 
  14   0   5       78.19       78.66     11.02 o 
  16   0   5      654.17      672.52     23.73 o 
  18   0   5      612.17      589.06     23.16 o 
  20   0   5     1390.93     1350.83     33.33 o 
  22   0   5     1259.28     1286.29     33.47 o 
  24   0   5      880.41      877.72     28.53 o 
  26   0   5       39.97       41.38     11.58 o 
  28   0   5      106.63      105.17      5.26 o 
  30   0   5      360.06      385.99      9.51 o 
  32   0   5      144.14      144.26      7.82 o 
  34   0   5      235.49      246.68      9.91 o 
  36   0   5        3.20       -7.20     10.87 o 
   0   1   5      237.51      223.12     10.04 o 
   1   1   5      998.50     1134.87     13.27 o 
   2   1   5      501.66      499.09     11.11 o 
   3   1   5      184.73      172.08      9.49 o 
   4   1   5      105.55      104.96      8.29 o 
   5   1   5     1548.65     1561.85     51.34 o 
   6   1   5      216.74      191.29      9.54 o 
   7   1   5      424.45      434.74     12.92 o 
   8   1   5      138.27      132.61     16.38 o 
   9   1   5      114.71      112.45      8.68 o 
  10   1   5       56.35       52.62      6.91 o 
  11   1   5      649.97      629.40     26.90 o 
  12   1   5      373.92      391.39     16.38 o 
  13   1   5     5550.48     5555.30     42.43 o 
  14   1   5       80.61       95.85     24.86 o 
  15   1   5     4254.15     4182.19     37.59 o 
  16   1   5      151.69      159.18     10.27 o 
  17   1   5     1011.12     1019.09     19.99 o 
  18   1   5       13.49        6.54      5.71 o 
  19   1   5      189.29      179.75     10.48 o 
  20   1   5      153.03      138.54     10.18 o 
  21   1   5      123.47      123.23      9.83 o 
  22   1   5      142.85      135.90      9.88 o 
  23   1   5       41.39       42.32      7.68 o 
  24   1   5      283.31      276.24     15.75 o 
  25   1   5      257.19      271.45     12.97 o 
  26   1   5        7.51        7.77      3.26 o 
  27   1   5        1.42        1.28      2.99 o 
  28   1   5      188.78      179.11      6.44 o 
  29   1   5      170.23      172.54      4.64 o 
  30   1   5       18.53       18.01      2.95 o 
  31   1   5      393.62      389.85      7.17 o 
  32   1   5       50.92       53.69      5.35 o 
  33   1   5      210.44      208.85      6.20 o 
  34   1   5       28.85       29.99      3.94 o 
  35   1   5       38.04       40.31      5.50 o 
  36   1   5      118.98      122.38      7.70 o 
  37   1   5        4.88        7.77     11.86 o 
   1   2   5       47.01       44.05      5.40 o 
   2   2   5      197.54      208.65      8.12 o 
   3   2   5      674.69      664.51     14.98 o 
   4   2   5     1887.54     1925.24     23.92 o 
   5   2   5      379.85      416.94     13.42 o 
   6   2   5     1319.71     1294.37     20.40 o 
   7   2   5      198.19      179.95      9.81 o 
   8   2   5      850.48      825.39     16.60 o 
   9   2   5      829.14      775.53     19.56 o 
  10   2   5      112.49       97.42      9.04 o 
  11   2   5      344.90      340.38     11.86 o 
  12   2   5      285.24      282.06     19.77 o 
  13   2   5       92.93       99.51      9.25 o 
  14   2   5      194.99      196.88     10.44 o 
  15   2   5      833.86      811.02     26.20 o 
  16   2   5      249.23      236.15     11.58 o 
  17   2   5       53.42       54.35      8.05 o 
  18   2   5        0.37        1.89      5.38 o 
  19   2   5       48.98       56.52      7.84 o 
  20   2   5      373.85      373.61     13.92 o 
  21   2   5       30.81       36.97      9.25 o 
  22   2   5     1360.70     1347.27     24.01 o 
  23   2   5      274.90      281.92     13.03 o 
  24   2   5      428.77      459.87     15.77 o 
  25   2   5      121.28      103.41      9.68 o 
  26   2   5      119.63      114.45      6.90 o 
  27   2   5       47.71       44.32      4.41 o 
  28   2   5       10.51       13.64      4.00 o 
  29   2   5      308.09      297.61      8.64 o 
  30   2   5       29.61       28.56      3.15 o 
  31   2   5       78.38       78.33      4.47 o 
  32   2   5       63.65       58.50      4.32 o 
  33   2   5       45.55       43.05      4.02 o 
  34   2   5       22.25       24.20      5.05 o 
  35   2   5      209.42      227.38      9.21 o 
  36   2   5       31.01       23.69     11.02 o 
  37   2   5       31.82       43.07     13.13 o 
   0   3   5     1340.14     1399.56     30.93 o 
   1   3   5      325.48      305.17      9.25 o 
   2   3   5      125.62      104.54      8.48 o 
   3   3   5      480.23      474.06     13.31 o 
   4   3   5        5.58       -4.07      4.94 o 
   5   3   5      778.50      782.87     31.49 o 
   6   3   5      933.69      956.45     17.69 o 
   7   3   5     1133.96     1180.24     19.61 o 
   8   3   5      221.36      224.40     10.48 o 
   9   3   5      908.84      905.22     17.53 o 
  10   3   5        8.35        8.71      5.39 o 
  11   3   5      170.15      189.34     12.07 o 
  12   3   5      911.67      883.89     27.89 o 
  13   3   5      771.72      790.02     17.87 o 
  14   3   5      128.59      149.04      9.96 o 
  15   3   5      405.61      391.82     13.40 o 
  16   3   5       69.40       66.11      7.73 o 
  17   3   5      179.64      182.97     10.79 o 
  18   3   5      715.37      720.90     17.36 o 
  19   3   5      101.62       90.36      8.84 o 
  20   3   5      238.27      233.84     13.56 o 
  21   3   5      147.53      157.35     10.22 o 
  22   3   5      184.83      196.29     11.70 o 
  23   3   5      370.76      328.09     17.87 o 
  24   3   5      236.03      217.99     11.97 o 
  25   3   5       27.46       33.15      7.58 o 
  26   3   5      351.34      382.55     14.89 o 
  27   3   5      123.14      125.23      6.52 o 
  28   3   5       28.73       21.87      4.40 o 
  29   3   5       87.29       85.35      6.35 o 
  30   3   5      212.02      195.23      5.27 o 
  31   3   5      223.09      222.02     10.48 o 
  32   3   5      273.13      259.01      9.30 o 
  33   3   5      172.54      171.01      8.32 o 
  34   3   5       18.34       17.61      5.09 o 
  35   3   5       99.07      101.34      7.55 o 
  36   3   5       34.95       49.43     13.84 o 
   1   4   5      298.38      255.77     11.44 o 
   2   4   5      119.97       97.73     12.00 o 
   3   4   5       39.31       34.14      6.23 o 
   4   4   5      125.89      127.72      8.86 o 
   5   4   5      286.37      262.73     15.89 o 
   6   4   5     2596.39     2596.14     27.71 o 
   7   4   5      515.62      530.15     14.18 o 
   8   4   5     2924.69     2893.32    100.20 o 
   9   4   5      825.65      818.37     17.09 o 
  10   4   5     1320.34     1359.25     33.26 o 
  11   4   5      118.66      107.43      8.83 o 
  12   4   5      534.71      531.90     14.86 o 
  13   4   5        3.10       -0.45      5.51 o 
  14   4   5       17.30       13.38      5.97 o 
  15   4   5      170.87      176.48     10.38 o 
  16   4   5       32.58       34.22      6.88 o 
  17   4   5      840.84      834.72     18.21 o 
  18   4   5      169.05      162.98     10.27 o 
  19   4   5       41.46       37.76      7.27 o 
  20   4   5      240.01      264.55     15.75 o 
  21   4   5      106.58      108.89      9.81 o 
  22   4   5       94.33       92.65      9.23 o 
  23   4   5      142.81      127.17     10.34 o 
  24   4   5      554.47      551.55     17.01 o 
  25   4   5       53.68       57.48      8.47 o 
  26   4   5       93.74       99.75     12.29 o 
  27   4   5      134.92      151.59     12.36 o 
  28   4   5        0.88        0.25      4.14 o 
  29   4   5       88.92       93.30      6.73 o 
  30   4   5       16.97       18.69      4.98 o 
  31   4   5      134.94      141.74      8.93 o 
  32   4   5       91.42       98.44      7.21 o 
  33   4   5      105.87      103.44      7.54 o 
  34   4   5       27.80       28.14      8.87 o 
   0   5   5      678.32      701.05     24.15 o 
   1   5   5      676.15      648.94     22.88 o 
   2   5   5      468.67      462.80     20.05 o 
   3   5   5      964.43      937.04     26.69 o 
   4   5   5      194.97      204.07     15.25 o 
   5   5   5       42.70       42.00      6.66 o 
   6   5   5      570.60      572.63     14.33 o 
   7   5   5      427.59      428.82     12.79 o 
   8   5   5       27.73       18.78      6.99 o 
   9   5   5      119.11      123.21      8.99 o 
  10   5   5       68.85       68.50      7.44 o 
  11   5   5      216.81      215.12     10.55 o 
  12   5   5      601.35      633.21     15.44 o 
  13   5   5       28.60       41.99      6.84 o 
  14   5   5      290.06      297.43     20.90 o 
  15   5   5      176.51      176.84     10.69 o 
  16   5   5      174.03      185.58     13.28 o 
  17   5   5      701.47      729.59     22.95 o 
  18   5   5      141.90      147.22     13.98 o 
  19   5   5      172.72      195.60     11.12 o 
  20   5   5      247.70      250.41     11.80 o 
  21   5   5      179.11      163.39     10.62 o 
  22   5   5       63.92       67.13      8.46 o 
  23   5   5       42.42       34.95      7.74 o 
  24   5   5      116.64      119.56     15.53 o 
  25   5   5      411.98      442.22     16.03 o 
  26   5   5      136.32      143.10     10.97 o 
  27   5   5      112.33      114.64     10.71 o 
  28   5   5       77.06       78.72      9.75 o 
  29   5   5      149.30      148.69     12.15 o 
  30   5   5      135.33      134.26      7.82 o 
  31   5   5       73.64       70.23      6.65 o 
  32   5   5       52.18       47.57      9.36 o 
  33   5   5       16.12       11.75      7.93 o 
   1   6   5       48.55       34.32     10.17 o 
   2   6   5      100.82       89.96     12.57 o 
   3   6   5      195.18      192.07     15.68 o 
   4   6   5       71.37       63.27     11.44 o 
   5   6   5       96.09       68.64     11.30 o 
   6   6   5      330.68      337.81     18.64 o 
   7   6   5      143.20      156.60      9.43 o 
   8   6   5     1117.50     1147.36     25.07 o 
   9   6   5      436.44      441.51     18.29 o 
  10   6   5     1264.64     1264.57     20.12 o 
  11   6   5        2.88        2.84      5.53 o 
  12   6   5      112.07      124.21      9.43 o 
  13   6   5      125.75      124.52      9.20 o 
  14   6   5       80.50       84.93      8.24 o 
  15   6   5       17.94       27.03      6.78 o 
  16   6   5      704.29      721.58     16.84 o 
  17   6   5      248.48      273.97     17.30 o 
  18   6   5      161.70      175.10     11.86 o 
  19   6   5        6.95        8.67      6.19 o 
  20   6   5      111.70      123.29      9.86 o 
  21   6   5       81.28       84.99      8.90 o 
  22   6   5      156.14      188.37     16.66 o 
  23   6   5        2.54       10.50      6.80 o 
  24   6   5       12.49        9.94      7.01 o 
  25   6   5        0.18        6.94      6.88 o 
  26   6   5       52.12       73.63      9.49 o 
  27   6   5        7.66        7.39      7.40 o 
  28   6   5      181.62      204.53     12.73 o 
  29   6   5      138.67      160.64     12.08 o 
  30   6   5      190.55      197.43     18.64 o 
  31   6   5        8.80       -0.42     10.31 o 
   2   7   5       63.44       83.75     12.15 o 
   3   7   5       92.87      104.65     13.28 o 
   4   7   5        3.64        2.54      8.61 o 
   5   7   5       20.61       20.62      9.46 o 
   6   7   5        9.54       10.17      8.90 o 
   7   7   5      209.30      206.47     16.24 o 
   8   7   5       21.76       18.92      9.46 o 
   9   7   5      193.68      183.74     15.96 o 
  10   7   5        2.67        1.46      5.25 o 
  11   7   5       78.98       87.28     12.85 o 
  12   7   5       32.54       31.35     10.31 o 
  13   7   5      144.49      156.62     15.68 o 
  14   7   5       95.87      112.70     14.41 o 
  15   7   5     1575.63     1708.42     39.12 o 
  16   7   5      156.50      211.56     17.79 o 
  17   7   5     1028.03     1144.92     33.47 o 
  18   7   5       84.53       82.34     13.84 o 
  19   7   5      596.58      651.34     26.27 o 
  20   7   5      113.01      133.32     15.25 o 
  21   7   5      279.82      293.61     19.49 o 
  22   7   5       19.88       23.44     10.73 o 
  23   7   5       51.75       54.23     13.13 o 
  24   7   5        5.30       16.95     11.44 o 
  25   7   5      167.05      181.34     17.51 o 
  26   7   5       32.57       26.83     12.29 o 
  27   7   5      105.28      128.09     17.23 o 
  28   7   5       87.02      101.82     16.24 o 
   4   8   5       22.22       15.39      9.60 o 
   5   8   5       99.11       92.36     13.42 o 
   6   8   5       30.30       26.41     10.31 o 
   7   8   5       49.19       47.17     11.44 o 
   8   8   5      383.83      410.83     20.76 o 
   9   8   5      112.79      126.54     14.83 o 
  10   8   5      499.52      519.86     23.02 o 
  11   8   5       14.88       18.36     10.03 o 
  12   8   5      105.19      101.12     13.98 o 
  13   8   5       50.77       47.17     11.72 o 
  14   8   5       81.00       82.48     13.56 o 
  15   8   5       27.72       30.36     10.87 o 
  16   8   5       42.58       57.34     12.15 o 
  17   8   5        1.51       14.41     10.17 o 
  18   8   5      218.12      261.27     19.21 o 
  19   8   5       20.46       32.76     11.58 o 
  20   8   5        6.80       -4.10      9.89 o 
  21   8   5       38.15       35.73     12.29 o 
  22   8   5       39.37       35.73     12.29 o 
  23   8   5      122.08      147.16     17.51 o 
  24   8   5        1.46       -4.94     10.31 o 
   6   9   5      117.80      132.75     14.83 o 
   7   9   5       40.14       32.34     11.02 o 
   8   9   5        7.24        7.49      9.32 o 
   9   9   5      125.46      136.71     15.96 o 
  10   9   5        6.55       -0.85      9.04 o 
  11   9   5       65.71       67.08     12.71 o 
  12   9   5       56.98       75.70     12.85 o 
  13   9   5       62.58       74.14     12.85 o 
  14   9   5      308.33      382.44     21.33 o 
  15   9   5      642.30      737.49     27.68 o 
  16   9   5      215.46      275.25     20.34 o 
  17   9   5      456.00      513.92     24.57 o 
  18   9   5       24.69       43.78     12.85 o 
  19   9   5      227.08      269.18     19.91 o 
   0   0   6     1620.82     1457.32     33.05 o 
   2   0   6      313.38      334.71     18.50 o 
   4   0   6     3041.28     3029.60     46.60 o 
   6   0   6      555.37      528.05     22.03 o 
   8   0   6     1320.41     1286.86     31.92 o 
  10   0   6      440.06      429.47     21.04 o 
  12   0   6     1039.51     1062.59     30.22 o 
  14   0   6       17.54       23.87      9.46 o 
  16   0   6     1068.65     1005.25     30.36 o 
  18   0   6      295.81      251.67     17.51 o 
  20   0   6      292.96      324.54     20.20 o 
  22   0   6       69.49       58.89     12.15 o 
  24   0   6      280.49      296.01     20.48 o 
  26   0   6      241.86      269.74     19.35 o 
  28   0   6       90.64       84.59     14.83 o 
  30   0   6      283.76      317.05     21.61 o 
  32   0   6      614.75      630.44     29.80 o 
   1   1   6       16.13        6.77      5.33 o 
   2   1   6       81.28       68.11      8.14 o 
   3   1   6     1773.08     1735.06     25.30 o 
   4   1   6      418.05      407.73     14.52 o 
   5   1   6     1422.90     1403.52     40.46 o 
   6   1   6       53.84       41.55      7.48 o 
   7   1   6      463.00      438.11     14.37 o 
   8   1   6       22.62        5.18      6.64 o 
   9   1   6      111.21      104.88      9.33 o 
  10   1   6        1.09       -1.36      5.64 o 
  11   1   6      170.48      154.76     10.18 o 
  12   1   6      111.46       96.85      9.07 o 
  13   1   6      252.84      255.61     12.29 o 
  14   1   6       96.51       98.41     16.38 o 
  15   1   6      691.70      722.44     18.12 o 
  16   1   6        6.24       12.42      6.64 o 
  17   1   6      137.89      136.92     10.08 o 
  18   1   6      132.11      118.68      9.83 o 
  19   1   6       68.96       70.67      9.18 o 
  20   1   6       55.53       52.98     10.66 o 
  21   1   6      544.51      529.96     17.12 o 
  22   1   6      111.04      118.93     10.58 o 
  23   1   6      882.85      904.10     21.85 o 
  24   1   6       13.51       17.00      7.42 o 
  25   1   6      372.40      394.09     16.23 o 
  26   1   6       13.02        9.94      7.26 o 
  27   1   6       36.36       17.02      7.59 o 
  28   1   6       61.87       64.84      9.74 o 
  29   1   6      259.83      274.25     14.98 o 
  30   1   6       50.03       59.67      9.98 o 
  31   1   6      804.99      838.97     23.17 o 
  32   1   6        3.51       21.48      8.59 o 
  33   1   6      334.06      331.02     16.18 o 
   0   2   6       50.98       45.19     10.87 o 
   1   2   6      469.45      433.63     11.82 o 
   2   2   6     1179.43     1160.12     21.10 o 
   3   2   6      228.32      244.46     12.08 o 
   4   2   6      119.72      113.23     10.09 o 
   5   2   6      571.22      528.70     15.29 o 
   6   2   6      189.55      170.55     11.93 o 
   7   2   6      236.55      203.38     11.43 o 
   8   2   6      159.50      136.06     10.29 o 
   9   2   6       46.56       40.82      7.14 o 
  10   2   6      208.35      199.36     11.17 o 
  11   2   6        5.71        9.46      6.09 o 
  12   2   6      785.55      795.32     18.67 o 
  13   2   6      142.52      133.94      9.88 o 
  14   2   6       70.91       79.54      8.90 o 
  15   2   6       64.84       63.83      8.34 o 
  16   2   6      331.74      320.83     13.68 o 
  17   2   6       95.37       81.42      8.79 o 
  18   2   6       10.72        5.36      6.29 o 
  19   2   6      376.80      359.95     14.53 o 
  20   2   6      161.41      157.78     16.66 o 
  21   2   6       34.89       30.07      7.64 o 
  22   2   6        6.67        4.48      6.89 o 
  23   2   6       17.68       18.78      7.27 o 
  24   2   6       49.53       53.12      8.73 o 
  25   2   6      140.53      135.44     11.32 o 
  26   2   6      125.76      145.54     12.07 o 
  27   2   6      211.77      233.40     13.62 o 
  28   2   6      193.09      207.26     15.11 o 
  29   2   6      140.70      156.70     12.08 o 
  30   2   6       62.94       70.03     10.23 o 
  31   2   6      120.93      135.54     12.43 o 
  32   2   6      407.57      407.84     17.27 o 
  33   2   6        6.20       18.08     11.44 o 
   1   3   6      277.53      264.68     12.67 o 
   2   3   6      161.57      171.23     10.39 o 
   3   3   6      222.70      221.63     24.08 o 
   4   3   6     1131.81     1098.33     20.79 o 
   5   3   6      322.47      352.42     13.57 o 
   6   3   6       56.64       43.36      7.59 o 
   7   3   6       70.52       57.13      8.10 o 
   8   3   6      384.31      382.50     14.00 o 
   9   3   6       12.32       11.88      6.54 o 
  10   3   6      359.43      356.71     13.75 o 
  11   3   6      242.98      225.15     11.92 o 
  12   3   6      301.41      300.90     12.99 o 
  13   3   6       59.52       58.78      7.94 o 
  14   3   6      123.27      123.95     10.36 o 
  15   3   6       21.75       25.75      6.74 o 
  16   3   6      304.61      306.70     13.51 o 
  17   3   6       64.34       59.32      8.39 o 
  18   3   6      218.87      221.54     11.92 o 
  19   3   6      209.86      208.11     12.08 o 
  20   3   6       63.88       70.77      9.04 o 
  21   3   6      332.83      366.07     14.60 o 
  22   3   6      298.33      287.05     13.71 o 
  23   3   6      160.09      168.15     23.44 o 
  24   3   6      154.76      177.61     12.45 o 
  25   3   6      323.12      353.90     15.38 o 
  26   3   6      172.44      182.04     17.51 o 
  27   3   6       54.66       65.74      9.59 o 
  28   3   6       32.82       48.01     12.15 o 
  29   3   6       76.58       82.20     10.59 o 
  30   3   6      215.26      196.00     13.15 o 
  31   3   6       18.06       17.98      8.09 o 
  32   3   6       17.25       15.96     11.16 o 
   0   4   6      684.76      624.08     24.15 o 
   1   4   6      515.15      495.99     23.02 o 
   2   4   6      221.57      192.63     16.38 o 
   3   4   6      167.91      129.36     15.82 o 
   4   4   6      238.63      232.76     12.71 o 
   5   4   6       20.76        4.33      6.37 o 
   6   4   6       33.51       27.32      7.21 o 
   7   4   6      452.65      454.44     31.71 o 
   8   4   6      830.63      827.21     18.52 o 
   9   4   6      196.90      190.18     11.03 o 
  10   4   6     1121.52     1077.94     20.96 o 
  11   4   6      111.53      108.25      9.61 o 
  12   4   6      278.29      314.68     13.40 o 
  13   4   6      164.75      184.05     11.44 o 
  14   4   6      713.67      708.47     17.97 o 
  15   4   6      207.53      210.71     11.94 o 
  16   4   6      570.62      588.97     17.65 o 
  17   4   6      192.30      209.84     12.07 o 
  18   4   6      387.32      385.13     14.72 o 
  19   4   6      191.73      208.05     25.92 o 
  20   4   6      363.43      371.17     16.81 o 
  21   4   6       97.06       97.05     10.01 o 
  22   4   6       47.11       41.34      8.36 o 
  23   4   6       31.07       31.73      8.02 o 
  24   4   6        4.50        2.53      6.73 o 
  25   4   6      431.35      457.54     17.12 o 
  26   4   6      189.58      172.75     12.57 o 
  27   4   6       64.97       77.14     14.26 o 
  28   4   6       60.82       70.20      9.88 o 
  29   4   6       10.04       13.23      7.79 o 
  30   4   6      308.47      340.72     16.02 o 
   1   5   6       30.33       22.17     10.31 o 
   2   5   6       66.96       59.74     11.72 o 
   3   5   6      229.69      207.74     17.37 o 
   4   5   6       57.44       44.35     10.87 o 
   5   5   6       55.84       49.01     11.16 o 
   6   5   6       49.91       49.79      7.58 o 
   7   5   6      101.07       84.56      8.70 o 
   8   5   6       66.14       71.09      8.32 o 
   9   5   6       90.96       96.21      9.07 o 
  10   5   6      693.31      720.10     17.80 o 
  11   5   6      362.30      370.87     13.76 o 
  12   5   6      122.53      129.36      9.97 o 
  13   5   6      177.79      168.60     12.85 o 
  14   5   6       24.59       28.36      7.14 o 
  15   5   6       64.68       73.03      8.52 o 
  16   5   6      163.47      171.34     10.91 o 
  17   5   6       61.80       82.67      9.18 o 
  18   5   6      103.91      112.51     10.33 o 
  19   5   6      139.66      157.41     11.34 o 
  20   5   6       53.02       57.67      8.75 o 
  21   5   6       51.98       52.41      8.63 o 
  22   5   6      115.43      120.08     10.75 o 
  23   5   6      161.65      173.44     12.16 o 
  24   5   6       19.28       23.22     11.37 o 
  25   5   6       43.98       43.31      8.80 o 
  26   5   6        9.92       20.73      7.84 o 
  27   5   6      482.15      557.58     19.00 o 
  28   5   6       38.35       52.45      9.59 o 
  29   5   6       25.87       37.14     12.57 o 
   2   6   6      570.79      573.24     24.01 o 
   3   6   6       25.59       31.21     11.02 o 
   4   6   6       21.50       16.38     10.45 o 
   5   6   6      183.45      177.38     16.10 o 
   6   6   6      136.01      152.95     16.38 o 
   7   6   6       24.01       21.47     10.73 o 
   8   6   6      356.71      339.09     20.62 o 
   9   6   6      201.62      218.14     11.64 o 
  10   6   6      229.04      222.77     15.82 o 
  11   6   6       42.48       47.34     11.30 o 
  12   6   6       41.75       45.97      7.80 o 
  13   6   6       82.20       81.54      8.97 o 
  14   6   6      113.93      126.95     10.15 o 
  15   6   6       65.98       71.66      8.82 o 
  16   6   6        1.05       -6.19      6.19 o 
  17   6   6       12.61       11.00      6.55 o 
  18   6   6      248.56      283.21     13.01 o 
  19   6   6       49.11       61.70      8.57 o 
  20   6   6      210.67      222.10     19.70 o 
  21   6   6       80.88       92.36     15.39 o 
  22   6   6       66.86       87.84     15.39 o 
  23   6   6       18.67       33.19     12.57 o 
  24   6   6       79.14       93.63     15.39 o 
  25   6   6       79.95       77.96     15.53 o 
  26   6   6      176.81      224.13     21.04 o 
   3   7   6      112.00      127.53     15.39 o 
   4   7   6       10.99       11.86     10.17 o 
   5   7   6      102.97      106.34     14.12 o 
   6   7   6       47.93       52.96     12.15 o 
   7   7   6      833.12      832.81     29.38 o 
   8   7   6      138.38      159.73     17.09 o 
   9   7   6      486.61      513.36     24.57 o 
  10   7   6      111.94      100.41     14.41 o 
  11   7   6      282.60      302.37     20.48 o 
  12   7   6      171.69      174.56     17.79 o 
  13   7   6      194.50      184.02     17.79 o 
  14   7   6       29.69       33.05     11.86 o 
  15   7   6       20.68       19.35     10.45 o 
  16   7   6       11.47       13.28     11.02 o 
  17   7   6      480.80      494.29     25.42 o 
  18   7   6      238.48      231.61     19.91 o 
  19   7   6       50.10       53.95     13.56 o 
  20   7   6        2.15        6.07     10.87 o 
  21   7   6      115.99      120.04     16.95 o 
  22   7   6       86.31       86.29     15.82 o 
  23   7   6       21.19       15.82     12.15 o 
   5   8   6       52.12       44.77     11.72 o 
   6   8   6       73.89       87.00     13.84 o 
   7   8   6        2.65        1.41      9.46 o 
   8   8   6       18.63       24.57     11.02 o 
   9   8   6       14.63        2.97      9.74 o 
  10   8   6       14.79       18.22     10.73 o 
  11   8   6       38.12       18.22     11.30 o 
  12   8   6       65.00       72.45     13.98 o 
  13   8   6       27.78       37.43     11.58 o 
  14   8   6      200.25      205.48     18.92 o 
  15   8   6       15.81        8.05     10.87 o 
  16   8   6      234.69      235.42     19.91 o 
  17   8   6       18.58       18.08     11.72 o 
  18   8   6       31.29       37.99     12.85 o 
   7   9   6      213.17      207.74     18.64 o 
   8   9   6       72.06       84.74     14.83 o 
   9   9   6      196.86      193.20     19.49 o 
  10   9   6      123.07      154.36     17.65 o 
  11   9   6      285.17      344.17     22.17 o 
   2   0   7      191.28      192.21     17.65 o 
   4   0   7     1567.66     1498.84     36.72 o 
   6   0   7        6.33       -0.28     10.03 o 
   8   0   7      750.83      732.83     27.82 o 
  10   0   7      884.50      842.70     29.09 o 
  12   0   7      685.77      693.42     27.54 o 
  14   0   7       90.51       96.60     14.41 o 
  16   0   7      634.76      699.78     28.25 o 
  18   0   7      321.85      349.39     22.17 o 
  20   0   7      279.58      276.95     20.90 o 
  22   0   7      318.66      329.62     21.47 o 
  24   0   7      157.15      173.43     18.64 o 
  26   0   7       97.11       95.61     15.68 o 
  28   0   7      310.85      345.72     24.15 o 
   1   1   7      554.21      605.58     25.84 o 
   2   1   7      121.00      114.70     12.36 o 
   3   1   7      494.19      469.36     15.92 o 
   4   1   7        3.94       -4.29      6.24 o 
   5   1   7      234.67      220.60     12.99 o 
   6   1   7      118.86       98.99     12.29 o 
   7   1   7      324.55      315.51     14.07 o 
   8   1   7       30.66       22.48      7.38 o 
   9   1   7      167.14      171.26     11.78 o 
  10   1   7       55.06       56.54      8.83 o 
  11   1   7      181.03      187.19     14.90 o 
  12   1   7      169.36      175.08     11.68 o 
  13   1   7     1385.01     1343.17     25.74 o 
  14   1   7        1.96       20.05     10.45 o 
  15   1   7     2009.07     2056.41     31.90 o 
  16   1   7      112.47      151.31     11.98 o 
  17   1   7     1332.95     1335.97     26.46 o 
  18   1   7      109.19      124.37     16.17 o 
  19   1   7      530.33      501.41     17.82 o 
  20   1   7       11.15       20.62      8.29 o 
  21   1   7      184.81      171.53     13.02 o 
  22   1   7       38.08       29.09      8.39 o 
  23   1   7       14.67        9.67      7.54 o 
  24   1   7        0.56       -1.10      7.04 o 
  25   1   7      144.17      166.26     12.85 o 
  26   1   7       29.39       36.75      9.18 o 
  27   1   7       46.09       64.50     10.44 o 
  28   1   7      169.21      203.08     19.21 o 
  29   1   7      172.83      186.84     18.92 o 
   1   2   7      450.95      432.44     23.16 o 
   2   2   7       45.03       33.19     11.16 o 
   3   2   7      386.71      363.73     14.98 o 
   4   2   7      550.03      533.30     19.35 o 
   5   2   7      159.84      152.25     11.73 o 
   6   2   7      563.69      502.13     16.88 o 
   7   2   7       60.79       40.95      8.59 o 
   8   2   7     1010.39      986.84     46.68 o 
   9   2   7      324.21      313.99     14.07 o 
  10   2   7      886.43      888.10     29.09 o 
  11   2   7       41.48       38.07      8.34 o 
  12   2   7      213.86      201.74     12.97 o 
  13   2   7       54.06       49.71      8.69 o 
  14   2   7       88.24       84.97      9.85 o 
  15   2   7      354.08      351.12     15.08 o 
  16   2   7      165.07      145.73     11.31 o 
  17   2   7      115.36      119.56     11.03 o 
  18   2   7      220.10      228.91     13.38 o 
  19   2   7       36.16       41.46      8.59 o 
  20   2   7       76.79       84.31     10.13 o 
  21   2   7       46.88       59.49      9.68 o 
  22   2   7      320.13      341.31     16.02 o 
  23   2   7      177.71      179.22     12.53 o 
  24   2   7      171.49      177.58     13.28 o 
  25   2   7       27.73       30.27      8.52 o 
  26   2   7      121.28      128.16     12.23 o 
  27   2   7       87.02       91.37     15.96 o 
  28   2   7      212.37      251.10     21.47 o 
   1   3   7      373.18      379.76     21.89 o 
   2   3   7      275.48      249.55     19.21 o 
   3   3   7      505.15      471.84     23.73 o 
   4   3   7      504.03      487.31     16.55 o 
   5   3   7      346.88      343.12     26.27 o 
   6   3   7       63.95       52.94      8.84 o 
   7   3   7      387.84      357.79     15.03 o 
   8   3   7      296.94      284.09     13.83 o 
   9   3   7      531.53      528.08     17.11 o 
  10   3   7       37.38       30.27      7.73 o 
  11   3   7      134.27      135.77     11.01 o 
  12   3   7      595.75      617.13     22.53 o 
  13   3   7      209.58      228.63     13.35 o 
  14   3   7      177.63      180.16     12.28 o 
  15   3   7      312.90      325.95     14.64 o 
  16   3   7       62.95       74.48      9.83 o 
  17   3   7       56.17       61.96      9.17 o 
  18   3   7       34.33       46.77      9.00 o 
  19   3   7      157.84      189.18     13.10 o 
  20   3   7      355.71      361.00     21.47 o 
  21   3   7       76.97       94.96     10.78 o 
  22   3   7        8.11       12.54      7.94 o 
  23   3   7       12.62       18.75      7.93 o 
  24   3   7       98.95      103.84     11.29 o 
  25   3   7       40.18       46.82      9.24 o 
  26   3   7      201.08      240.23     20.20 o 
  27   3   7       53.68       62.85     14.26 o 
   2   4   7      166.23      135.58     16.52 o 
   3   4   7      412.91      391.76     23.30 o 
   4   4   7      148.36      141.93     17.09 o 
   5   4   7      191.10      180.35     18.78 o 
   6   4   7     1767.34     1740.94     52.25 o 
   7   4   7      403.61      424.20     15.84 o 
   8   4   7      950.54      946.53     21.73 o 
   9   4   7      172.15      186.85     12.74 o 
  10   4   7      441.62      458.53     16.50 o 
  11   4   7      134.67      146.82     12.02 o 
  12   4   7      407.51      372.39     15.26 o 
  13   4   7        5.44        8.36      7.34 o 
  14   4   7       68.82       66.25      9.28 o 
  15   4   7      141.18      138.21     11.53 o 
  16   4   7       50.87       50.52      8.68 o 
  17   4   7      226.27      246.73     22.31 o 
  18   4   7       98.39       90.87     10.23 o 
  19   4   7        0.58        2.97      6.89 o 
  20   4   7      139.95      150.08     12.08 o 
  21   4   7       90.32      101.62     11.06 o 
  22   4   7      250.27      267.51     14.83 o 
  23   4   7      135.96      145.14     17.23 o 
  24   4   7      105.90      116.19     11.80 o 
  25   4   7       16.95       40.11     12.71 o 
   3   5   7      265.11      240.37     19.77 o 
   4   5   7        6.73       16.10     10.87 o 
   5   5   7      415.10      394.87     23.30 o 
   6   5   7      259.91      283.44     20.90 o 
   7   5   7      309.42      310.84     20.76 o 
   8   5   7        9.57       16.64      6.90 o 
   9   5   7      112.08      106.32     10.27 o 
  10   5   7        0.62        3.64      6.73 o 
  11   5   7      242.92      257.61     13.63 o 
  12   5   7       73.57       84.58      9.61 o 
  13   5   7      208.89      237.00     13.29 o 
  14   5   7       55.48       58.91      9.07 o 
  15   5   7      160.36      165.35     12.18 o 
  16   5   7       12.07       18.43      7.38 o 
  17   5   7      267.64      295.16     14.30 o 
  18   5   7      153.82      146.46     12.08 o 
  19   5   7       52.61       61.07      9.43 o 
  20   5   7       25.75       31.18     10.95 o 
  21   5   7       53.32       53.44      9.59 o 
  22   5   7       29.05       36.73      8.74 o 
  23   5   7       15.29       36.86     12.15 o 
   4   6   7      188.96      202.80     18.36 o 
   5   6   7      117.48      110.30     15.53 o 
   6   6   7      286.47      319.88     22.31 o 
   7   6   7       71.92       73.01     14.69 o 
   8   6   7      372.62      410.69     24.29 o 
   9   6   7       67.16       59.46     13.42 o 
  10   6   7      500.50      546.12     27.12 o 
  11   6   7        2.30        9.55      6.78 o 
  12   6   7       28.19       41.94     12.71 o 
  13   6   7       83.50       98.15     15.82 o 
  14   6   7      282.53      293.61     21.33 o 
  15   6   7        0.59        3.11     10.03 o 
  16   6   7       19.48       20.05     12.00 o 
  17   6   7       92.87      103.24     16.66 o 
  18   6   7       46.96       57.62     14.41 o 
  19   6   7       69.85       83.61     15.39 o 
   5   7   7      280.08      271.16     21.33 o 
   6   7   7       65.67       64.12     14.26 o 
   7   7   7       46.92       53.10     13.13 o 
   8   7   7        7.60       -1.41     10.73 o 
   9   7   7       83.19       67.65     14.83 o 
  10   7   7        2.97       -2.40     10.03 o 
  11   7   7      160.22      191.50     19.77 o 
  12   7   7        5.59       25.00     12.43 o 
  13   7   7      616.01      668.57     29.38 o 
  14   7   7      131.32      167.64     19.49 o 
  15   7   7      959.49     1043.24     36.58 o 
   4   0   8      305.16      308.02     20.90 o 
   6   0   8       16.20       18.64     11.44 o 
   8   0   8      298.59      317.76     21.18 o 
  10   0   8       50.82       59.17     13.28 o 
  12   0   8      155.09      166.93     18.50 o 
  14   0   8       84.58       85.72     14.83 o 
  16   0   8      268.66      256.89     21.47 o 
  18   0   8       91.81       93.49     16.24 o 
  20   0   8      281.15      313.24     22.46 o 
   3   1   8      107.13      107.61     15.82 o 
   4   1   8      126.10      110.37     11.08 o 
   5   1   8      139.03      144.46     12.23 o 
   6   1   8        9.45        3.58      7.87 o 
   7   1   8      408.52      407.23     16.88 o 
   8   1   8       28.11       27.00      8.63 o 
   9   1   8      552.50      536.44     18.72 o 
  10   1   8      212.64      232.16     14.07 o 
  11   1   8      203.33      219.96     14.76 o 
  12   1   8      107.98      109.06     11.29 o 
  13   1   8       26.82       25.91      8.67 o 
  14   1   8       48.47       54.32      9.74 o 
  15   1   8       43.67       52.40      9.39 o 
  16   1   8       49.74       40.97      8.89 o 
  17   1   8      235.56      238.86     14.13 o 
  18   1   8       28.31       33.70      8.69 o 
  19   1   8       26.00       18.74      8.40 o 
  20   1   8       12.11       13.62      8.28 o 
  21   1   8      106.02       92.36     16.38 o 
   3   2   8       15.37       21.18     11.58 o 
   4   2   8       69.41       75.56     14.12 o 
   5   2   8      147.33      143.94     11.73 o 
   6   2   8      141.82      150.50     12.73 o 
   7   2   8      162.91      178.85     12.92 o 
   8   2   8      205.70      210.41     13.82 o 
   9   2   8       42.80       46.13      8.84 o 
  10   2   8       57.72       51.95      9.53 o 
  11   2   8       16.08       15.10      7.54 o 
  12   2   8      104.22      116.28     11.58 o 
  13   2   8      115.60      104.19     11.17 o 
  14   2   8       24.60       35.27      9.09 o 
  15   2   8       62.19       77.56     10.68 o 
  16   2   8      128.65      132.09     12.53 o 
  17   2   8       55.47       51.69      9.63 o 
  18   2   8      102.79      115.75     11.92 o 
  19   2   8       88.94       97.31     15.68 o 
  20   2   8      127.04      151.11     18.78 o 
  21   2   8       24.00       35.45     13.28 o 
   4   3   8      203.29      210.99     20.34 o 
   5   3   8       80.05       78.80     14.69 o 
   6   3   8      165.77      170.18     19.35 o 
   7   3   8      194.52      180.72     12.98 o 
   8   3   8       88.55       86.43     17.44 o 
   9   3   8      162.26      176.88     15.32 o 
  10   3   8      211.69      229.84     14.30 o 
  11   3   8       48.78       51.37      9.38 o 
  12   3   8       35.59       37.53      8.65 o 
  13   3   8       47.15       49.16      9.23 o 
  14   3   8       65.71       70.86     10.36 o 
  15   3   8       59.24       64.47     10.23 o 
  16   3   8      199.32      205.57     14.14 o 
  17   3   8       26.61       56.09      9.92 o 
  18   3   8       87.98       94.34     15.82 o 
  19   3   8       59.43       46.04     13.28 o 
   4   4   8       10.88       12.00     11.16 o 
   5   4   8      171.76      175.12     19.63 o 
   6   4   8       67.69       69.77     14.55 o 
   7   4   8      114.17      125.41     17.51 o 
   8   4   8      366.24      395.29     24.29 o 
   9   4   8      134.65      130.01     12.00 o 
  10   4   8      256.59      273.77     15.02 o 
  11   4   8       22.45       30.29      8.60 o 
  12   4   8      256.88      272.14     14.86 o 
  13   4   8      419.76      461.60     18.08 o 
  14   4   8      353.39      379.57     16.99 o 
  15   4   8       54.06       51.83     13.42 o 
  16   4   8      172.24      159.59     18.64 o 
  17   4   8        0.67        8.33     10.87 o 
   5   5   8       62.13       64.96     14.41 o 
   6   5   8       21.01       30.93     13.13 o 
   7   5   8      140.19      127.67     17.51 o 
   8   5   8        4.69        8.90     11.86 o 
   9   5   8        0.46       -9.60      9.74 o 
  10   5   8      123.34      128.80     18.08 o 
  11   5   8        9.73        9.16      7.86 o 
  12   5   8       19.54       26.41     11.72 o 
  13   5   8      114.10      123.86     15.96 o 
   6   6   8       79.96       88.41     16.66 o 
   8   1   9        6.31        4.66     11.58 o 
                                                 
